# Supplementary material for: Activation and self-inactivation mechanisms of the cyclic oligoadenylate-dependent CRISPR ribonuclease Csm6
Source: Nat Commun. 2020 Mar 27;11:1596. doi: 10.1038/s41467-020-15334-5 (PMC7101355; doi:10.1038/s41467-020-15334-5)
Supplement: Supplementary file 4 — Source Data [file 41467_2020_15334_MOESM4_ESM.xlsx]

## Sheet: Figure 2d
Time (s)	WT	WT	WT	No cA6	No cA6	No cA6	T11A	T11A	T11A	N10A	N10A	N10A	S41	S41	S41	T114A	T114A	T114A	Q116A	Q116A	Q116A
0	3034	3186	3187	1692	1586	1734	4545	4533	5264	1696	1700	1890	1384	1379	1674	1903	2044	1985	1857	1827	1808
15	5511	6006	5921	1564	1593	1635	9326	9192	10430	1648	1683	1810	1428	1391	1690	2252	2359	2303	1773	1895	1860
30	9303	9934	9568	1601	1569	1623	15796	15598	16823	1694	1684	1868	1499	1484	1756	2577	2769	2665	1827	1905	1896
45	13847	14837	14092	1608	1615	1634	22879	23265	23394	1745	1749	1928	1566	1593	1807	3038	3313	3137	1845	1915	1905
60	20036	20392	19686	1654	1618	1630	31696	30361	30517	1714	1749	1936	1702	1637	1846	3499	3904	3721	1871	1960	1935
75	27006	26500	26425	1669	1632	1640	41918	37389	38284	1716	1764	1951	1830	1739	1941	4096	4596	4356	1927	2002	1907
90	34027	33102	33726	1670	1605	1623	50426	44401	45395	1750	1782	1902	1985	1848	2000	4748	5379	4989	1941	2049	1974
105	41674	39611	40511	1630	1584	1652	58596	52098	51783	1760	1792	1889	2220	1935	2053	5338	6151	5646	2029	2087	2037
120	48169	46384	46488	1637	1579	1648	64559	58736	57744	1756	1779	1911	2331	2057	2172	6025	6927	6311	2064	2136	2117
135	53684	53849	50873	1604	1585	1672	69292	64889	63110	1769	1850	1944	2494	2177	2315	6750	7808	7061	2127	2208	2224
150	58943	60067	53416	1630	1615	1679	72531	69298	67563	1795	1840	1945	2655	2311	2348	7489	8691	7881	2135	2288	2280
165	63192	62892	56348	1630	1644	1693	75903	72343	71019	1809	1863	1974	2705	2459	2442	8214	9613	8788	2212	2362	2346
180	66122	65715	59129	1619	1665	1670	78470	74981	73962	1848	1904	2020	2789	2637	2509	9006	10599	9641	2266	2428	2392
195	67616	68456	61241	1626	1689	1705	80434	76417	76490	1881	1938	2023	2933	2720	2574	9821	11601	10643	2347	2480	2500
210	69082	71449	62975	1653	1703	1721	81234	76494	78532	1879	1918	2038	3024	2855	2698	10703	12813	11651	2398	2559	2595
225	70189	74273	65563	1691	1727	1720	80848	76894	80024	1921	1959	2064	3146	3016	2837	11564	13803	12715	2440	2636	2663
240	70742	75677	67890	1712	1742	1752	80072	77249	80473	1921	1931	2078	3183	3124	2888	12406	14902	13669	2567	2724	2796
255	71163	75798	69734	1730	1775	1761	79837	78013	81115	1927	1960	2114	3213	3156	3014	13290	16076	14485	2640	2797	2885
270	70936	75164	71710	1723	1769	1749	80080	78799	81564	1955	1958	2077	3290	3201	3047	14073	17099	15237	2650	2926	3023
285	70684	74491	73047	1728	1786	1814	80571	78676	81831	1971	1983	2108	3379	3321	3121	14973	18063	16027	2738	2973	3099
300	70680	74153	73977	1745	1816	1816	80415	78151	82278	2010	2019	2158	3724	3491	3206	15751	18967	16667	2812	3065	3246
315	70617	73831	74637	1782	1804	1827	80766	77630	82265	1987	1991	2156	3800	3575	3216	16556	19957	17441	2913	3117	3425
330	70906	73356	74731	1788	1811	1851	80584	76506	82042	2018	2014	2152	3937	3656	3293	17312	20742	18120	3022	3225	3543
345	70603	72820	75310	1775	1838	1856	80511	75898	81850	2019	2058	2193	4027	3663	3331	17864	21426	18942	3148	3325	3664
360	70436	72557	75832	1779	1870	1867	80889	75224	81980	2069	2023	2171	4100	3770	3401	18524	22182	19721	3221	3419	3823
375	70269	72310	75473	1828	1836	1915	80718	75349	81707	2043	2040	2217	4210	3846	3445	19074	22820	20305	3334	3537	3964
390	70094	71568	75358	1819	1886	1936	80992	75468	81579	2094	2036	2200	4178	3852	3542	19656	23382	20784	3466	3612	4103
405	70268	71147	75064	1817	1870	1938	81152	75532	81468	2110	2085	2244	4214	3947	3631	20062	23836	21244	3593	3736	4228
420	70161	70699	74356	1832	1877	1948	81400	75751	81073	2085	2102	2256	4217	4004	3720	20661	24461	21705	3681	3821	4355
435	70004	70364	73625	1875	1905	1936	81192	76063	80711	2134	2104	2258	4266	4038	3754	20996	24857	22141	3741	3922	4506
450	69927	70082	73291	1880	1918	1979	81243	76522	80476	2132	2083	2296	4362	4073	3784	21393	25297	22619	3880	4055	4635
465	69598	69788	72423	1883	1914	1979	81291	77275	80107	2139	2086	2307	4405	4150	3819	21826	25804	22862	4009	4162	4755
480	69170	69645	72096	1888	1919	1975	81310	77824	79807	2139	2087	2307	4406	4232	3851	22093	26101	23212	4038	4217	4844
495	69181	69692	71846	1884	1928	1996	80921	77668	79091	2165	2108	2327	4453	4257	3881	22456	26515	23607	4165	4287	4925
510	68983	69979	71445	1918	1950	1996	81197	77935	78637	2166	2152	2332	4512	4286	3975	22761	26785	23971	4251	4346	4993
525	69104	69907	71290	1908	1951	2024	81144	77853	78100	2167	2095	2331	4620	4320	4023	23140	27318	24289	4365	4413	5149
540	68781	69934	71012	1933	1964	2027	80849	77993	77161	2194	2133	2332	4637	4331	4013	23317	27376	24595	4479	4454	5278
555	68863	69902	70835	1943	1951	2053	80921	78076	76721	2165	2140	2348	4746	4360	4078	23670	27742	24905	4551	4527	5413
570	68592	69687	70700	1973	1991	2069	80872	78394	76384	2193	2132	2353	4704	4440	4087	23889	27869	25108	4637	4659	5545
585	68457	70224	70681	1954	1967	2049	80645	78707	76098	2191	2157	2356	4702	4450	4123	24085	28322	25466	4752	4700	5678
600	68192	70346	70550	1964	1975	2061	80484	78565	75740	2196	2141	2367	4771	4461	4147	24385	28339	25888	4874	4789	5792
615	68465	70353	70302	1974	1983	2066	80203	78487	75251	2200	2196	2370	4827	4517	4131	24483	28652	25807	4977	4871	5889
630	68241	70279	70257	1952	2003	2067	80140	78495	74943	2219	2161	2368	4824	4540	4241	24789	28741	26113	5115	4938	6016
645	68286	70071	70041	1980	2022	2060	80100	78460	74644	2211	2165	2382	4895	4558	4248	24851	29055	26466	5256	5040	6115
660	68120	70262	70229	2003	1991	2107	79850	78546	74445	2190	2197	2383	4906	4634	4284	25055	29151	26571	5318	5140	6133
675	68388	70223	69944	2014	2016	2096	79907	78593	74364	2192	2142	2418	4950	4684	4285	25252	29240	26767	5446	5201	6284
690	68457	69948	70042	2022	2043	2114	79807	78649	74115	2224	2192	2389	4983	4697	4342	25476	29377	26925	5543	5326	6362
705	68346	69889	70036	2024	2032	2104	79976	78594	74213	2199	2186	2415	5065	4684	4344	25509	29303	27116	5573	5379	6491
720	68429	70126	70134	2035	2001	2087	79678	78772	73892	2215	2203	2423	5071	4709	4480	25719	29506	27269	5709	5453	6649
735	68814	69819	70012	2046	2027	2116	79763	78593	74166	2220	2160	2405	5114	4755	4512	25734	29684	27366	5827	5495	6738
750	68881	69929	70127	2056	2033	2112	79604	78410	73858	2232	2204	2441	5147	4753	4491	25836	29801	27584	5876	5552	6802
765	68689	69660	70000	2048	2047	2116	79569	78552	73939	2235	2184	2408	5147	4798	4509	25970	29909	27654	5913	5663	6907
780	69142	69538	70090	2076	2047	2153	79535	78709	74063	2229	2202	2410	5174	4856	4517	26061	29912	27690	6072	5727	6972
795	69268	69693	69875	2060	2054	2145	79423	78581	74124	2249	2170	2439	5136	4850	4547	26152	30034	27855	6148	5792	7100
810	69407	69433	69859	2059	2070	2136	79475	78549	74352	2229	2180	2473	5234	4896	4494	26262	30115	27855	6203	5909	7167
825	69802	69685	69801	2069	2022	2138	79545	78530	74367	2247	2210	2471	5229	4912	4536	26404	30120	28238	6302	5941	7219
840	69861	69413	69837	2073	2040	2157	79320	78671	74248	2215	2195	2466	5290	4915	4559	26447	30326	28146	6381	6027	7225
855	69873	69282	69758	2070	2035	2171	79249	78569	74389	2248	2231	2455	5259	4961	4568	26493	30345	28221	6453	6025	7316
870	69977	69306	69728	2069	2051	2175	79130	78626	74621	2240	2161	2464	5292	4932	4590	26690	30439	28307	6523	6078	7353
885	70056	69271	69662	2093	2068	2170	79244	78622	74514	2239	2225	2498	5235	4928	4654	26678	30475	28270	6564	6177	7443

## Sheet: Figure 2e
Time (min)	WT	WT	WT	Q116A	Q116A	Q116A	N10A	N10A	N10A	No spacer	No spacer	No spacer	S41A	S41A	S41A	T114A	T114A	T114A	T11A	T11A	T11A
0	0.1232	0.1235	0.1255	0.126	0.1261	0.1245	0.126	0.1254	0.1267	0.1249	0.1252	0.1257	0.1251	0.124	0.126	0.1239	0.1251	0.1262	0.1255	0.1255	0.1268
11.0167	0.1233	0.1236	0.1255	0.1261	0.1261	0.1246	0.1262	0.1256	0.1268	0.1252	0.1255	0.1259	0.1255	0.1253	0.1264	0.1244	0.1256	0.1258	0.126	0.126	0.1273
22.0333	0.1237	0.124	0.126	0.1267	0.1263	0.125	0.1266	0.1262	0.1273	0.1256	0.126	0.1265	0.126	0.1257	0.127	0.1249	0.1257	0.1263	0.1266	0.1266	0.128
33.05	0.124	0.1245	0.1263	0.1275	0.1269	0.1256	0.1272	0.1267	0.1279	0.1262	0.1267	0.127	0.1265	0.1263	0.1273	0.1254	0.1261	0.1266	0.127	0.127	0.1285
44.0683	0.1244	0.1249	0.1266	0.1287	0.1277	0.1267	0.1281	0.1274	0.1286	0.1271	0.1275	0.128	0.1269	0.1266	0.1277	0.1258	0.1264	0.1269	0.1275	0.1276	0.1288
55.085	0.1248	0.1259	0.1272	0.1301	0.1288	0.1279	0.1292	0.1284	0.1297	0.1283	0.1288	0.1292	0.1272	0.1269	0.1281	0.1262	0.1267	0.1276	0.1279	0.128	0.1293
66.1017	0.1251	0.1258	0.1273	0.1322	0.1307	0.1298	0.1306	0.1296	0.131	0.13	0.1304	0.1307	0.1277	0.1273	0.1284	0.1267	0.1273	0.1278	0.1285	0.1285	0.1298
77.1183	0.1255	0.1263	0.1276	0.1348	0.1328	0.132	0.1323	0.1311	0.1327	0.132	0.1323	0.1328	0.1281	0.1278	0.1289	0.1277	0.1279	0.1281	0.1291	0.1296	0.1304
88.135	0.126	0.1268	0.1279	0.1384	0.1356	0.135	0.1346	0.1332	0.1349	0.1348	0.135	0.1354	0.1286	0.1283	0.1294	0.1281	0.1284	0.1287	0.1297	0.1298	0.1311
99.1517	0.1263	0.1276	0.1281	0.1431	0.1395	0.1391	0.1376	0.1359	0.1378	0.1385	0.1384	0.1388	0.1294	0.1287	0.1297	0.1287	0.129	0.1293	0.1303	0.1305	0.1316
110.17	0.1267	0.1275	0.1286	0.15	0.1449	0.1447	0.1417	0.1396	0.142	0.1439	0.1431	0.1436	0.1295	0.1291	0.1302	0.1297	0.1298	0.1299	0.131	0.1314	0.1323
121.187	0.127	0.1287	0.1288	0.1577	0.1519	0.1518	0.1472	0.1444	0.1474	0.1505	0.1492	0.1499	0.13	0.1295	0.1306	0.1308	0.1308	0.1307	0.1318	0.1321	0.1331
132.203	0.1274	0.1287	0.1293	0.169	0.1607	0.1612	0.1542	0.1506	0.154	0.1596	0.1572	0.1586	0.1305	0.13	0.1311	0.132	0.1319	0.1316	0.1327	0.1331	0.1339
143.22	0.1277	0.1292	0.1295	0.1823	0.1725	0.1727	0.1629	0.1585	0.1627	0.1709	0.1675	0.1697	0.131	0.1305	0.1315	0.1336	0.1333	0.1326	0.1337	0.1342	0.1349
154.237	0.1281	0.1293	0.1298	0.1991	0.1861	0.1875	0.1739	0.1686	0.1736	0.1848	0.1805	0.1838	0.1316	0.1313	0.132	0.1356	0.1351	0.1339	0.135	0.1357	0.1361
165.253	0.1285	0.13	0.1301	0.2195	0.2033	0.2053	0.1875	0.1811	0.1871	0.2022	0.1966	0.2014	0.1323	0.1319	0.1326	0.1381	0.1373	0.1356	0.1366	0.1376	0.1376
176.272	0.129	0.1305	0.1305	0.2429	0.2239	0.2266	0.2043	0.1964	0.2033	0.2227	0.2158	0.2216	0.1329	0.1324	0.1332	0.1414	0.1402	0.1377	0.1386	0.1398	0.1395
187.288	0.1292	0.1315	0.1307	0.2709	0.2481	0.2519	0.2241	0.2148	0.223	0.2466	0.2382	0.2458	0.1337	0.1332	0.1338	0.1459	0.1441	0.1407	0.141	0.143	0.1417
198.305	0.1297	0.1316	0.131	0.3031	0.2765	0.2808	0.2471	0.2365	0.2454	0.2748	0.2645	0.2744	0.1347	0.1339	0.1349	0.1514	0.149	0.1444	0.1441	0.1466	0.145
209.322	0.1299	0.1318	0.1312	0.3412	0.309	0.3145	0.2745	0.2622	0.2723	0.3077	0.295	0.3071	0.1358	0.1334	0.1355	0.1584	0.1554	0.149	0.1482	0.1516	0.1489
220.338	0.1303	0.1319	0.1316	0.3837	0.3467	0.3531	0.3059	0.2918	0.3038	0.3453	0.3301	0.3446	0.1371	0.1346	0.1365	0.1664	0.1625	0.1551	0.153	0.1571	0.1536
231.355	0.1308	0.1327	0.132	0.4301	0.3885	0.3963	0.3418	0.3263	0.3388	0.3879	0.3704	0.3863	0.1387	0.1358	0.1378	0.1767	0.1717	0.1621	0.159	0.1644	0.1596
242.373	0.1313	0.1329	0.1324	0.4797	0.4331	0.4414	0.3818	0.3644	0.3792	0.4345	0.4138	0.4332	0.1409	0.1374	0.1391	0.1889	0.183	0.1702	0.1664	0.1727	0.1665
253.39	0.1318	0.1341	0.1329	0.5321	0.481	0.4899	0.4253	0.4062	0.4234	0.4835	0.4612	0.4821	0.1435	0.1393	0.1409	0.2038	0.1961	0.1807	0.175	0.1827	0.1749
264.407	0.1321	0.134	0.1336	0.5837	0.53	0.5402	0.4714	0.4514	0.4685	0.5358	0.5117	0.535	0.147	0.1418	0.1431	0.2214	0.2122	0.1929	0.1855	0.1951	0.1847
275.423	0.1325	0.1347	0.1342	0.6368	0.5793	0.5898	0.5194	0.4977	0.5173	0.5868	0.5626	0.5868	0.1512	0.1453	0.1464	0.2421	0.2311	0.2081	0.1986	0.2107	0.1971
286.44	0.1329	0.1348	0.1348	0.6872	0.6285	0.6401	0.5673	0.5441	0.5673	0.6389	0.6141	0.6367	0.1561	0.1493	0.1504	0.2659	0.2531	0.2259	0.2147	0.2286	0.2125
297.458	0.1335	0.1359	0.1355	0.7363	0.677	0.6865	0.6165	0.593	0.6168	0.6889	0.6651	0.6863	0.1625	0.1544	0.1554	0.2934	0.2783	0.2465	0.233	0.2497	0.2308
308.475	0.1343	0.1367	0.136	0.7823	0.7245	0.736	0.6646	0.6403	0.6655	0.7386	0.7147	0.7347	0.1707	0.1606	0.1621	0.3235	0.3064	0.2708	0.2548	0.2737	0.2513
319.492	0.1348	0.1369	0.1364	0.823	0.7677	0.7792	0.7106	0.6871	0.7131	0.7851	0.7619	0.7807	0.1798	0.1676	0.17	0.3569	0.3378	0.2974	0.28	0.2999	0.2754
330.508	0.1356	0.1375	0.1377	0.8579	0.8056	0.8192	0.7546	0.7311	0.7577	0.8259	0.8061	0.8243	0.1909	0.1768	0.1799	0.3926	0.3712	0.3271	0.3078	0.3307	0.3016
341.532	0.1363	0.1392	0.1397	0.889	0.8401	0.8535	0.7941	0.7723	0.7975	0.8614	0.8449	0.8613	0.2042	0.1879	0.1915	0.4301	0.407	0.3594	0.3387	0.363	0.3311
352.548	0.1371	0.1397	0.1402	0.9173	0.8702	0.8839	0.8299	0.8095	0.8347	0.893	0.8779	0.896	0.2195	0.2007	0.2059	0.4686	0.4439	0.3944	0.3723	0.3984	0.3631
363.565	0.1384	0.1414	0.1416	0.9419	0.8979	0.9102	0.862	0.843	0.8684	0.9228	0.9084	0.9273	0.2374	0.2157	0.2226	0.5083	0.4813	0.4308	0.4093	0.4363	0.3974
374.582	0.14	0.1425	0.1439	0.9611	0.922	0.9337	0.8904	0.8725	0.8986	0.9492	0.9352	0.9536	0.2577	0.2331	0.2416	0.5478	0.5194	0.4679	0.4476	0.475	0.4337
385.6	0.1409	0.1445	0.1459	0.9766	0.9407	0.9525	0.9162	0.9004	0.9226	0.9688	0.9586	0.9739	0.2801	0.2524	0.2636	0.5868	0.5571	0.5046	0.4862	0.5141	0.4701
396.617	0.1432	0.1467	0.1491	0.9941	0.9569	0.9662	0.9387	0.9246	0.9462	0.9844	0.9776	0.9903	0.3057	0.2743	0.2883	0.6266	0.5961	0.5416	0.5267	0.5531	0.5074
407.633	0.145	0.1501	0.1529	1.0112	0.9722	0.9822	0.9568	0.9428	0.9642	1.0009	0.9937	1.0071	0.3328	0.2992	0.316	0.6659	0.6338	0.5793	0.5669	0.5923	0.5447
418.65	0.1473	0.1537	0.1563	1.0287	0.9881	0.9985	0.9718	0.9579	0.9779	1.0167	1.0099	1.0239	0.3609	0.3252	0.3459	0.7024	0.6701	0.6167	0.6063	0.6311	0.5822
429.667	0.1513	0.1572	0.1608	1.0448	1.0051	1.0146	0.9875	0.9741	0.993	1.0329	1.0255	1.0399	0.3911	0.3533	0.3777	0.7388	0.7065	0.6547	0.6463	0.6697	0.6203
440.685	0.1541	0.1625	0.1662	1.0633	1.0227	1.0309	1.0038	0.9913	1.0073	1.0498	1.0433	1.0558	0.4224	0.3829	0.412	0.7729	0.7416	0.6913	0.6859	0.7075	0.6581
451.702	0.1573	0.1684	0.1729	1.0818	1.0398	1.0478	1.0196	1.0088	1.0217	1.0671	1.0609	1.0723	0.4539	0.4123	0.4465	0.8035	0.7743	0.726	0.7243	0.7441	0.6957
462.718	0.162	0.175	0.1806	1.1012	1.0588	1.0649	1.0369	1.027	1.0367	1.0856	1.0783	1.0878	0.4842	0.4416	0.4814	0.8334	0.8043	0.7598	0.7605	0.7797	0.7326
473.735	0.1671	0.1824	0.1886	1.1205	1.0786	1.082	1.0557	1.0461	1.0503	1.1037	1.0967	1.104	0.5151	0.471	0.5156	0.8606	0.8318	0.7891	0.7943	0.8115	0.768
484.753	0.173	0.1923	0.1985	1.1384	1.0988	1.0991	1.075	1.0676	1.065	1.1217	1.113	1.1207	0.5456	0.4995	0.5493	0.886	0.8579	0.8186	0.8256	0.8406	0.8024
495.77	0.18	0.2024	0.2103	1.1572	1.1185	1.1154	1.0944	1.0886	1.0791	1.1369	1.1281	1.136	0.5762	0.5288	0.5822	0.9094	0.8826	0.8459	0.8532	0.8675	0.8325
506.787	0.1888	0.2147	0.2233	1.1712	1.1373	1.1309	1.1145	1.1087	1.094	1.1499	1.1422	1.1511	0.607	0.5573	0.6143	0.9284	0.9055	0.8711	0.8796	0.8929	0.8612
517.803	0.1971	0.2291	0.2383	1.1829	1.1544	1.1454	1.1337	1.1276	1.1071	1.1635	1.1567	1.1654	0.6385	0.5861	0.6456	0.9421	0.9221	0.8953	0.9043	0.9166	0.8859
528.82	0.2077	0.2451	0.2552	1.1947	1.1696	1.1589	1.151	1.1449	1.1208	1.1763	1.1701	1.1775	0.6709	0.6153	0.6758	0.9552	0.9355	0.9153	0.9276	0.9382	0.9102
539.837	0.22	0.2638	0.2744	1.2077	1.1848	1.1721	1.1668	1.1597	1.1341	1.1883	1.1832	1.1904	0.7015	0.6455	0.7047	0.9697	0.95	0.9284	0.9467	0.9526	0.933
550.853	0.2349	0.2838	0.2952	1.222	1.2014	1.1852	1.1819	1.1757	1.1484	1.2015	1.1972	1.2048	0.7306	0.6746	0.7339	0.9848	0.9657	0.943	0.9605	0.9647	0.9481
561.872	0.2509	0.306	0.3175	1.2356	1.2159	1.1989	1.196	1.1918	1.1618	1.2151	1.2106	1.2191	0.7602	0.7037	0.762	0.9977	0.9775	0.9575	0.9736	0.9794	0.9605
572.888	0.2705	0.3291	0.341	1.2488	1.2292	1.213	1.2116	1.2062	1.1758	1.2281	1.2238	1.2325	0.7884	0.7311	0.7907	1.0126	0.994	0.9738	0.9884	0.9949	0.972
583.905	0.2903	0.354	0.3649	1.2619	1.2429	1.226	1.2267	1.2208	1.1896	1.2414	1.2364	1.2462	0.8152	0.7576	0.8187	1.0284	1.0059	0.9846	1.0032	1.008	0.9869
594.922	0.3117	0.3788	0.389	1.2753	1.2562	1.2386	1.2419	1.2347	1.203	1.2554	1.2489	1.2601	0.8421	0.7848	0.847	1.0494	1.0248	1.0016	1.0194	1.0241	1.0021
605.938	0.3351	0.4048	0.4144	1.2884	1.2686	1.2513	1.2555	1.2477	1.2164	1.2686	1.2612	1.2743	0.8683	0.8119	0.8741	1.0753	1.0472	1.0173	1.0319	1.041	1.0192
616.957	0.3591	0.4299	0.4384	1.3017	1.2813	1.2639	1.2695	1.2607	1.2289	1.2817	1.2729	1.2873	0.8934	0.8378	0.899	1.1019	1.0765	1.0352	1.0519	1.0628	1.0361
627.973	0.3837	0.4568	0.462	1.314	1.2932	1.2772	1.282	1.2731	1.2415	1.2945	1.2845	1.3001	0.9105	0.8629	0.9222	1.1269	1.1032	1.0633	1.0803	1.0973	1.0599
638.99	0.4097	0.4838	0.486	1.3267	1.3053	1.29	1.2955	1.2861	1.2541	1.3073	1.2958	1.3123	0.9266	0.8846	0.94	1.1528	1.1281	1.0969	1.1249	1.1434	1.098
650.007	0.436	0.5107	0.5097	1.3389	1.3169	1.3015	1.3074	1.2977	1.2658	1.3196	1.3067	1.3239	0.94	0.9001	0.9539	1.1773	1.1524	1.1266	1.1587	1.1766	1.1389
661.023	0.4632	0.5396	0.5327	1.3507	1.3281	1.3125	1.3195	1.3095	1.2775	1.3315	1.317	1.3353	0.9568	0.9161	0.9672	1.2014	1.1763	1.1574	1.1851	1.2032	1.1779
672.04	0.4908	0.567	0.557	1.3628	1.3398	1.3236	1.3319	1.3213	1.2897	1.343	1.3277	1.3471	0.97	0.931	0.9794	1.2233	1.2003	1.1846	1.2073	1.2243	1.2068
683.058	0.5198	0.5962	0.5808	1.3746	1.3513	1.3344	1.3434	1.3325	1.3009	1.3547	1.3378	1.3574	0.9881	0.9467	0.9919	1.2433	1.2215	1.2108	1.2272	1.2444	1.2308
694.075	0.5499	0.6243	0.6048	1.3862	1.3627	1.345	1.3555	1.3448	1.3126	1.3659	1.3481	1.3676	1.0201	0.9603	1.0032	1.2617	1.2416	1.2325	1.247	1.2634	1.254
705.092	0.5807	0.6548	0.6296	1.3984	1.374	1.3553	1.367	1.3563	1.3233	1.3774	1.3584	1.3781	1.0508	0.9805	1.0224	1.2799	1.2597	1.2519	1.2663	1.2836	1.2753
716.108	0.6102	0.6831	0.6552	1.409	1.3852	1.3654	1.3784	1.368	1.334	1.3883	1.3685	1.3886	1.0814	1.0183	1.0503	1.2967	1.2772	1.2708	1.2851	1.3036	1.2983
727.125	0.641	0.7093	0.6804	1.42	1.3965	1.3761	1.3895	1.3796	1.3444	1.3987	1.3787	1.3981	1.1098	1.0525	1.0795	1.313	1.2945	1.289	1.3036	1.3242	1.3213
738.142	0.6688	0.7354	0.706	1.4295	1.4067	1.3854	1.4002	1.3903	1.3548	1.409	1.3881	1.4075	1.1357	1.0823	1.1053	1.3281	1.3108	1.3065	1.3215	1.3443	1.3428
749.16	0.6969	0.7631	0.7311	1.4395	1.4169	1.3956	1.4112	1.4012	1.3654	1.419	1.3977	1.4168	1.1603	1.1103	1.1301	1.3425	1.3266	1.3242	1.339	1.3637	1.3628
760.177	0.7228	0.7894	0.7565	1.4484	1.4266	1.405	1.4214	1.4111	1.3756	1.4279	1.4069	1.4253	1.1827	1.1348	1.1538	1.3562	1.3412	1.3399	1.3552	1.3815	1.3816
771.193	0.7483	0.8178	0.7818	1.4567	1.4354	1.4136	1.4312	1.4208	1.3861	1.4368	1.4155	1.4335	1.2043	1.1591	1.1778	1.3687	1.3546	1.3553	1.3699	1.3968	1.3983
782.21	0.7756	0.8407	0.8088	1.4643	1.4436	1.4223	1.4404	1.4299	1.3951	1.4451	1.4238	1.4419	1.2249	1.1824	1.201	1.381	1.367	1.3696	1.3838	1.4122	1.4141
793.227	0.8029	0.862	0.8361	1.472	1.4518	1.4307	1.449	1.4385	1.404	1.453	1.4317	1.4491	1.2457	1.204	1.2228	1.3925	1.3789	1.3828	1.3968	1.4259	1.4274
804.243	0.8243	0.8859	0.8629	1.4783	1.4594	1.4385	1.4566	1.4461	1.4122	1.4601	1.4395	1.4566	1.2636	1.2234	1.2428	1.4033	1.3905	1.396	1.4083	1.4375	1.4393
815.262	0.844	0.91	0.8825	1.4844	1.4662	1.4453	1.4648	1.4545	1.4207	1.4667	1.4469	1.4634	1.2809	1.2425	1.2621	1.4129	1.4002	1.407	1.4197	1.4487	1.4502
826.278	0.8695	0.9361	0.9035	1.4904	1.4727	1.4528	1.4718	1.4618	1.4283	1.4733	1.4539	1.4697	1.2974	1.2604	1.2801	1.423	1.4106	1.4181	1.4299	1.4581	1.4588
837.295	0.8935	0.965	0.9255	1.4953	1.4794	1.4596	1.4784	1.4691	1.4362	1.4792	1.4609	1.4767	1.3127	1.2766	1.2977	1.4324	1.4203	1.4282	1.4397	1.4674	1.4674
848.312	0.9228	1.001	0.9498	1.4995	1.485	1.4659	1.4844	1.4757	1.4427	1.4843	1.4674	1.4819	1.3269	1.2919	1.313	1.4407	1.4293	1.4379	1.4485	1.4743	1.4739
859.328	0.9583	1.0584	0.9752	1.5024	1.4895	1.4706	1.4896	1.4815	1.449	1.4888	1.4731	1.4869	1.3396	1.3059	1.3274	1.4487	1.4378	1.4462	1.4557	1.4804	1.4804
870.345	1.0009	1.1621	0.9974	1.5058	1.4944	1.4757	1.4951	1.487	1.4545	1.493	1.4788	1.4914	1.3519	1.3189	1.3406	1.4562	1.4458	1.4543	1.4629	1.4864	1.485
881.363	1.058	1.2324	1.0307	1.5082	1.4987	1.4807	1.4987	1.4922	1.4602	1.4971	1.4843	1.4957	1.3636	1.332	1.353	1.4625	1.4522	1.4613	1.4687	1.4906	1.4894
892.38	1.1454	1.2945	1.0976	1.5102	1.5021	1.4845	1.5026	1.4971	1.4655	1.5002	1.4895	1.4994	1.3741	1.3438	1.364	1.4688	1.459	1.4677	1.4745	1.4953	1.4938
903.397	1.2313	1.3417	1.1557	1.5113	1.505	1.4874	1.5058	1.5011	1.47	1.5028	1.4937	1.502	1.3848	1.3551	1.3746	1.4739	1.4641	1.4731	1.479	1.4988	1.4969
914.413	1.2775	1.3719	1.2043	1.5129	1.5082	1.4905	1.5086	1.5047	1.4742	1.5052	1.4979	1.5051	1.3957	1.3667	1.3849	1.4798	1.4705	1.4786	1.4845	1.503	1.5011
925.43	1.3191	1.3925	1.2457	1.513	1.5104	1.4929	1.5106	1.5076	1.4777	1.5064	1.501	1.5065	1.4052	1.3773	1.3945	1.4847	1.4752	1.4835	1.4878	1.505	1.5035
936.447	1.3544	1.4099	1.2803	1.513	1.5119	1.4945	1.5123	1.5099	1.4803	1.5077	1.5041	1.5089	1.4141	1.3873	1.4034	1.4892	1.48	1.4879	1.4918	1.5076	1.5059
947.463	1.3785	1.4279	1.3073	1.5124	1.5131	1.4959	1.5139	1.5122	1.4828	1.5078	1.5058	1.5091	1.4237	1.3969	1.412	1.4929	1.4841	1.4912	1.4947	1.5092	1.5079
958.482	1.3973	1.446	1.3311	1.5115	1.5139	1.4967	1.5139	1.5132	1.4849	1.5074	1.5077	1.5098	1.4321	1.4065	1.421	1.4962	1.4875	1.4942	1.4973	1.5107	1.5094
969.498	1.4142	1.4634	1.3532	1.5111	1.5146	1.498	1.5146	1.5144	1.4866	1.5076	1.5086	1.5101	1.4401	1.4155	1.4285	1.4996	1.4911	1.497	1.5002	1.5121	1.5117
980.515	1.431	1.4788	1.3761	1.5099	1.515	1.498	1.5145	1.5145	1.488	1.5062	1.5088	1.5096	1.4477	1.4245	1.4368	1.5019	1.4939	1.499	1.5026	1.5134	1.5131
991.532	1.4466	1.4915	1.394	1.5081	1.5149	1.4977	1.5141	1.514	1.4886	1.505	1.5086	1.509	1.4545	1.4326	1.4442	1.5044	1.4968	1.5012	1.5039	1.5139	1.5147
1002.55	1.4619	1.5031	1.4116	1.5065	1.5147	1.4972	1.5134	1.5135	1.4893	1.503	1.5072	1.5075	1.4608	1.4402	1.4509	1.5057	1.4989	1.5027	1.5055	1.5144	1.5158
1013.57	1.4698	1.5114	1.4279	1.5049	1.5143	1.4966	1.5123	1.5126	1.4891	1.5013	1.5054	1.5065	1.4664	1.4471	1.4568	1.5075	1.5005	1.5037	1.5066	1.5145	1.5165
1024.59	1.4799	1.5195	1.4435	1.5037	1.5141	1.4953	1.5115	1.5114	1.4891	1.4996	1.5035	1.5052	1.4718	1.454	1.4626	1.5088	1.5019	1.5046	1.5083	1.5154	1.5177
1035.61	1.4888	1.5264	1.4582	1.5027	1.5142	1.495	1.5112	1.5104	1.4887	1.4982	1.5015	1.5039	1.477	1.4601	1.4677	1.5101	1.5034	1.5048	1.5099	1.5156	1.519
1046.62	1.497	1.5321	1.4715	1.5013	1.5138	1.4943	1.5101	1.5093	1.4883	1.4964	1.4994	1.5023	1.4814	1.4653	1.4724	1.5112	1.5046	1.5058	1.5106	1.5158	1.5204
1057.64	1.5051	1.5372	1.4835	1.5	1.5132	1.4929	1.5083	1.5077	1.4867	1.4946	1.4973	1.5007	1.4849	1.4703	1.4768	1.5111	1.5051	1.5056	1.5107	1.5155	1.5209
1068.66	1.5125	1.5416	1.4941	1.4994	1.5132	1.4918	1.5072	1.5068	1.4863	1.4932	1.4955	1.4996	1.4886	1.4754	1.4811	1.5119	1.5054	1.5055	1.5119	1.516	1.5224
1079.67	1.5191	1.5459	1.5045	1.4989	1.5133	1.491	1.507	1.5065	1.4859	1.4921	1.4941	1.4986	1.4919	1.4802	1.4849	1.5126	1.5063	1.5058	1.5128	1.5168	1.5238
1090.69	1.5245	1.549	1.5129	1.498	1.5129	1.4897	1.5064	1.5055	1.4846	1.4907	1.4922	1.4973	1.4943	1.4843	1.4878	1.5128	1.506	1.5054	1.514	1.517	1.5251
1101.71	1.5307	1.5524	1.5208	1.4977	1.5129	1.4886	1.5052	1.5049	1.4834	1.4899	1.4911	1.4966	1.4963	1.4874	1.4902	1.5129	1.5061	1.5053	1.5143	1.5175	1.5257
1112.72	1.5352	1.5558	1.5281	1.4979	1.5131	1.488	1.5042	1.5041	1.4832	1.4895	1.49	1.4963	1.4982	1.4906	1.4926	1.513	1.5062	1.5051	1.5147	1.5172	1.5274
1123.74	1.5395	1.5574	1.5346	1.4972	1.5131	1.4872	1.504	1.5042	1.4824	1.4889	1.4892	1.4955	1.4998	1.4934	1.495	1.513	1.5061	1.5042	1.5157	1.5177	1.5285
1134.76	1.5433	1.56	1.54	1.4972	1.513	1.4863	1.503	1.5033	1.4811	1.4878	1.4878	1.4948	1.5007	1.4955	1.4963	1.5133	1.506	1.5044	1.5162	1.5181	1.5299
1145.78	1.5478	1.5623	1.5459	1.4977	1.5139	1.4859	1.5036	1.5033	1.4801	1.4879	1.4874	1.495	1.502	1.498	1.4976	1.5137	1.5061	1.5041	1.5172	1.5197	1.5317
1156.79	1.551	1.5647	1.5513	1.498	1.5143	1.486	1.5035	1.5035	1.4794	1.4882	1.4872	1.4953	1.5032	1.5003	1.4993	1.5142	1.5062	1.5043	1.5179	1.5209	1.5332
1167.81	1.5536	1.5665	1.5554	1.4978	1.5144	1.4855	1.5031	1.5031	1.4785	1.4874	1.4866	1.4947	1.5037	1.5016	1.4999	1.5138	1.5057	1.5042	1.5184	1.5209	1.5344
1178.83	1.5564	1.5684	1.5599	1.4981	1.5148	1.4854	1.503	1.5032	1.478	1.4871	1.4862	1.4946	1.504	1.5026	1.5001	1.5135	1.5054	1.5035	1.5194	1.5216	1.5358
1189.85	1.5582	1.5702	1.5638	1.4985	1.5149	1.4851	1.5027	1.5039	1.4776	1.4871	1.4861	1.4952	1.504	1.504	1.5014	1.5139	1.5053	1.5035	1.52	1.5227	1.5379
1200.86	1.5607	1.5716	1.5667	1.4993	1.516	1.4859	1.5033	1.5037	1.4777	1.4874	1.4862	1.4954	1.5044	1.5048	1.501	1.5141	1.5056	1.5038	1.5213	1.5241	1.5393
1211.88	1.5633	1.5725	1.57	1.5	1.517	1.486	1.5042	1.5045	1.4782	1.4878	1.4867	1.4957	1.505	1.5061	1.5013	1.5145	1.5055	1.5039	1.5224	1.5252	1.5404
1222.89	1.5652	1.5722	1.5722	1.501	1.518	1.4865	1.5043	1.5048	1.4783	1.4881	1.487	1.496	1.5047	1.5067	1.5013	1.5143	1.5055	1.5042	1.5226	1.5259	1.5414
1233.91	1.5666	1.5714	1.5757	1.5019	1.5193	1.4873	1.5054	1.5057	1.4793	1.4886	1.4874	1.4966	1.5047	1.5075	1.5018	1.5155	1.5064	1.5047	1.5242	1.5274	1.5437
1244.93	1.5677	1.5699	1.5772	1.5032	1.5202	1.4877	1.506	1.5062	1.4791	1.489	1.4875	1.4964	1.5047	1.5081	1.5015	1.5157	1.5061	1.5047	1.5251	1.5282	1.5446
1255.95	1.5678	1.5703	1.5785	1.5041	1.5212	1.4885	1.5062	1.5069	1.4797	1.4893	1.4876	1.4969	1.5047	1.5079	1.5015	1.516	1.5061	1.505	1.5254	1.5286	1.5466
1266.96	1.5678	1.5718	1.5802	1.506	1.5227	1.49	1.5077	1.5088	1.481	1.4905	1.4889	1.4977	1.505	1.5091	1.502	1.5171	1.5068	1.5063	1.5273	1.5305	1.5485
1277.98	1.5677	1.5737	1.5813	1.5061	1.5237	1.4907	1.5078	1.5099	1.4815	1.4903	1.4887	1.4976	1.5042	1.5081	1.5011	1.5166	1.5063	1.5062	1.5273	1.531	1.5494
1289	1.567	1.5761	1.5831	1.5073	1.5253	1.4921	1.5092	1.5113	1.4825	1.4914	1.4898	1.4987	1.5048	1.5088	1.5019	1.5175	1.5071	1.5074	1.5289	1.533	1.5513
1300.01	1.566	1.5779	1.5844	1.5083	1.5266	1.4935	1.5106	1.513	1.4837	1.4924	1.4908	1.4992	1.5046	1.5089	1.5022	1.518	1.5077	1.5083	1.5297	1.5337	1.5526
1311.03	1.5664	1.58	1.5857	1.5096	1.528	1.495	1.5122	1.5146	1.4851	1.4937	1.4922	1.5002	1.5051	1.5093	1.5023	1.519	1.5083	1.5095	1.5314	1.5347	1.554
1322.05	1.5676	1.5818	1.5868	1.5109	1.5287	1.4962	1.5134	1.515	1.4863	1.4943	1.4928	1.5007	1.5053	1.5091	1.5026	1.5196	1.5088	1.5099	1.5323	1.535	1.5549
1333.07	1.5695	1.583	1.5875	1.5116	1.5298	1.4971	1.5143	1.5162	1.4875	1.4952	1.4939	1.5016	1.5052	1.5091	1.5025	1.5204	1.5093	1.5113	1.5335	1.5359	1.5559
1344.08	1.5714	1.5858	1.5891	1.5131	1.5316	1.4987	1.5156	1.5178	1.4894	1.4968	1.4951	1.5029	1.5058	1.5097	1.5035	1.5209	1.5102	1.5122	1.5352	1.5378	1.5569
1355.1	1.5741	1.5865	1.5892	1.5137	1.5325	1.4994	1.516	1.5186	1.4904	1.4973	1.4958	1.5032	1.5056	1.5095	1.5033	1.5215	1.5104	1.513	1.5352	1.5379	1.5578
1366.12	1.5752	1.5885	1.5902	1.5157	1.5343	1.501	1.5171	1.5203	1.4915	1.4991	1.4971	1.5046	1.5063	1.51	1.5038	1.5231	1.5119	1.5147	1.5358	1.5388	1.5596
1377.13	1.5787	1.5903	1.591	1.5174	1.536	1.5025	1.5184	1.5221	1.4932	1.5004	1.4984	1.5057	1.5066	1.5103	1.5049	1.5235	1.5125	1.5157	1.5364	1.5392	1.5603
1388.15	1.5804	1.5916	1.5914	1.519	1.5378	1.504	1.5195	1.524	1.4941	1.502	1.5005	1.507	1.507	1.511	1.5054	1.5247	1.5134	1.5167	1.5373	1.5396	1.5607
1399.17	1.5824	1.5937	1.5919	1.5212	1.5398	1.5057	1.5208	1.5259	1.4954	1.5037	1.5022	1.5082	1.5081	1.512	1.5058	1.5257	1.5137	1.5171	1.5377	1.5413	1.5616
1410.18	1.5849	1.5972	1.5934	1.5227	1.5415	1.5068	1.5223	1.5277	1.497	1.5049	1.5036	1.5093	1.5082	1.5121	1.5061	1.5261	1.5143	1.5181	1.5379	1.5418	1.5615
1421.2	1.5879	1.5995	1.5939	1.5246	1.5433	1.5088	1.5237	1.5295	1.4985	1.5064	1.505	1.5106	1.5088	1.513	1.5067	1.5267	1.5149	1.519	1.5387	1.5416	1.5619
1432.22	1.5898	1.6014	1.5944	1.5273	1.5459	1.5102	1.5257	1.5312	1.5	1.508	1.5062	1.5118	1.5101	1.5141	1.5078	1.5279	1.5159	1.5196	1.5393	1.5415	1.5617

## Sheet: Figure 3b
Time (s)	WT + cA6	WT + cA6	WT + cA6	T11A + cA6	T11A + cA6	T11A + cA6	Negative	Negative	Negative
0	8943	10538	12106	18100	22338	37957	6742	935	4211
30	30436	22004	21986	23382	30014	31441	3787	4932	3792
60	36952	29377	32439	37581	46944	38237	4123	2638	3413
90	23663	29870	31018	27021	40404	35700	3412	2403	3059
120	24328	33995	31496	27288	38324	37694	2851	3159	3096
150	30701	32348	31529	25299	39485	36126	2843	2800	3104
180	29771	32841	30540	27204	36223	34277	2736	2767	2972
210	29040	32414	29613	26317	35300	32378	2584	2672	3036
240	29812	31180	29369	26340	33825	31766	2493	2546	3011
270	29842	30560	29103	27475	31201	30229	2541	2535	2975
308	31045	31546	29951	31859	38892	39956	3100	2729	3702
338	32847	35663	30556	41060	56729	36972	5042	5414	4689
368	34233	38926	32230	46438	49875	41102	5136	4469	4006
398	34410	39493	33005	60496	63265	47858	4946	4559	4998
428	35973	39398	35765	58988	75085	51566	4946	5275	4843
458	36802	38622	36921	60773	72102	54391	4990	5841	4536
488	37493	37965	38378	59014	61274	56438	4972	6419	4570
518	37895	37659	38156	55268	62141	56916	5026	6464	4576
548	37669	38004	38588	54036	60935	56556	5069	6253	4683
578	37816	38454	38111	51151	57078	56018	5154	5939	4682
626	41224	41261	39523	51884	54812	58360	6945	5898	5782
656	40063	41437	40189	56321	60230	59640	6722	6280	6150
686	40389	41694	40029	56580	63466	58206	6677	6830	6108
716	40476	42737	40125	65313	69217	68948	6968	6642	6176
746	40993	42520	40296	61529	65050	68576	7063	6866	6479
776	40767	43272	40477	68677	70707	74606	7561	7166	6447
806	41250	43107	40539	66473	72674	77361	7299	6983	6675
836	41343	43100	40647	67115	72842	73282	7305	7023	6719
866	41558	43293	40937	67625	72779	74860	7296	7027	6805
896	41610	43205	41129	67791	72882	73763	7354	7061	6846
939	43736	43943	42535	70515	77249	78982	8787	8845	8058
969	43283	44340	43133	71655	78625	79395	9606	8750	7697
999	43536	44890	43158	72282	81548	81739	8957	9233	8297
1029	43386	45024	42949	74904	83474	84274	9387	9209	8902
1059	43490	44852	42899	76886	84305	87288	8900	8855	8368
1089	43656	45071	42921	78179	86283	87813	9464	9067	8545
1119	43697	44857	43116	79179	86751	88725	9233	9205	8663
1149	43648	44814	43227	78936	87416	88489	9371	9333	8628
1179	43749	44964	43301	78967	88193	88085	9380	9370	8717
1209	43718	44969	43396	79028	88019	87252	9384	9441	8760
1247	45157	45898	44272	83752	85700	90877	10595	10673	10371
1277	44919	46655	44122	83001	91610	91464	10610	11078	10004
1307	45213	46377	43708	82661	90453	92521	10708	11221	10190
1337	44932	46356	44120	83998	93352	93554	10637	11189	10828
1367	44963	46131	44020	86177	94654	94605	10758	10891	10683
1397	45275	45948	44323	86860	95354	95213	10754	10966	10593
1427	44894	46219	44379	87774	96036	95758	10827	10884	10622
1457	45253	46052	44409	88509	96102	95740	10860	10969	10685
1487	45318	46019	44391	89075	96441	96407	10841	10992	10661
1517	45255	46130	44599	89261	96372	96564	10918	11033	10675
1555	45966	47326	45511	89616	93483	100322	12912	12218	11424
1585	46240	47248	45009	89095	96032	95600	12808	12298	11533
1615	46338	47203	45063	90517	96694	94904	12852	11966	11647
1645	46284	47132	45268	92011	97937	98204	12669	12362	11643
1675	46176	46995	45044	92442	98896	98474	12556	12288	11692
1705	46149	47144	45194	93084	99238	99056	12509	12337	11715
1735	46187	46891	45208	93931	100083	100794	12378	12281	11770
1765	46089	46700	45082	94326	100545	101335	12324	12358	11803
1795	46122	46614	45005	94656	100950	102018	12373	12314	11885
1825	46098	46773	44979	94715	101376	102796	12406	12378	11913
1865	46283	46790	45333	95895	100513	101912	13129	13470	12416
1895	46458	47794	46067	93138	95391	101327	13147	13282	12468
1925	46674	47776	45796	94167	100455	103175	13019	13210	12620
1955	46616	47380	45866	92025	101454	104009	13019	13643	12747
1985	46458	47315	45823	94267	103106	104055	13083	13636	12815
2015	46382	47151	45868	95373	103385	104563	13317	13551	12823
2045	46564	47368	45792	96066	103649	104547	13247	13411	12944
2075	46391	47084	45767	96725	103857	104859	13310	13379	12980
2105	46463	47211	45593	96687	103640	104896	13245	13507	12998
2135	46375	47079	45328	97135	103530	104718	13226	13453	13085
2165	46329	47012	45237	97755	103766	104953	13231	13338	13211
2195	46205	46815	45284	97508	103740	104971	13161	13408	13245
2225	46386	46738	45281	97639	104125	105139	13226	13438	13315
2255	46195	46592	45184	97816	103783	105607	13283	13457	13370
2285	46162	46760	45316	97771	104146	105521	13293	13424	13447
2315	45982	46517	45258	97686	104286	105375	13234	13412	13447
2345	45948	46759	45318	97548	104471	105608	13296	13394	13472
2375	45896	46608	45238	97853	104481	105591	13312	13524	13515
2405	45771	46606	45085	98031	104331	105903	13297	13451	13515
2435	45924	46726	45122	97809	104196	105788	13314	13440	13489
2465	45980	46687	45060	97729	104557	106028	13295	13448	13511
2495	46002	46635	45333	97719	104406	105659	13364	13480	13438
2525	46063	46888	45004	98544	104553	106063	13228	13438	13434
2555	45902	46730	45140	98452	104471	106029	13401	13448	13364
2585	46046	46804	45202	98291	104661	105951	13348	13474	13425
2615	46052	46658	44995	98319	104646	105951	13297	13392	13456
2645	45983	46410	45215	98262	103965	105687	13359	13382	13495
2675	46150	46687	45141	98226	104407	105467	13333	13407	13353
2705	45969	46791	45097	98179	104778	105556	13329	13442	13288
2735	46061	46934	45292	98360	104403	105531	13302	13372	13334
2765	46213	46794	45174	98369	104302	105435	13304	13391	13334
2795	46170	46836	45286	97998	104434	105519	13338	13393	13397
2825	46157	46799	45311	98077	104425	105549	13343	13300	13366
2855	46162	46657	45333	98231	104113	105228	13274	13422	13445
2885	46135	46820	45281	98108	104234	105030	13284	13375	13450
2915	46209	46897	45136	97925	104448	105374	13305	13407	13463
2945	46120	47090	45357	98122	104567	105083	13350	13360	13296
2975	46183	46806	45102	98186	104343	105067	13252	13342	13407
3005	46109	46948	45218	98404	104611	104984	13351	13409	13435
3035	46326	47078	45308	98471	104450	105062	13322	13351	13338
3065	46310	47067	45281	98613	104554	104981	13331	13392	13420
3095	46257	47105	45310	98952	104705	104897	13323	13336	13422
3125	46314	46931	45259	99295	104645	104879	13310	13412	13440
3155	46350	47204	45377	99569	104803	105257	13359	13394	13411
3185	46517	47234	45342	99530	105077	105442	13281	13405	13488
3215	46332	47186	45437	99556	105673	105722	13251	13452	13440
3245	46751	47204	45459	99623	106004	105634	13295	13359	13495
3275	46595	47326	45660	99338	106188	106084	13338	13417	13449
3305	46408	47321	45643	99800	106138	106240	13358	13311	13366
3335	46595	47368	45627	99575	105082	105359	13326	13364	13447
3365	46684	47447	45592	99767	105618	105846	13315	13380	13434
3395	46635	47596	45689	99448	105635	105894	13286	13447	13430
3425	46790	47455	45631	99614	105548	106304	13273	13490	13469
3455	46807	47392	45798	99624	105880	106102	13276	13411	13438
3485	46743	47585	45989	99562	105886	105974	13301	13436	13473
3515	46926	47507	45690	99740	105529	106488	13340	13439	13432
3545	46909	47463	45777	99550	105724	106712	13418	13453	13437
3575	46892	47467	45701	99323	105792	106171	13381	13505	13471
3605	47025	47682	45960	99024	105797	106410	13381	13444	13577
3635	47109	47617	46030	99047	105635	106978	13349	13572	13524
3665	47153	47684	45858	99291	105607	106910	13390	13523	13511
3695	47232	47572	45987	99419	105435	107512	13377	13521	13540
3725	47351	47809	45925	99247	105703	107544	13400	13543	13604
3755	47186	47683	45759	99484	105448	107430	13434	13588	13568
3785	47206	47607	45809	99274	105716	107584	13396	13620	13523
3815	47225	47585	46073	99091	105445	107651	13451	13583	13563
3845	47324	47699	46076	99596	105573	108003	13428	13549	13547
3875	47198	47731	46096	99077	105858	108239	13382	13574	13568
3905	47204	47782	46009	99149	106357	107746	13449	13628	13578
3935	47296	47647	45948	99200	106356	108490	13463	13574	13597
3965	47317	47757	46181	99314	106591	108353	13463	13592	13495
3995	47266	47807	46098	99357	106359	107999	13399	13641	13576
4025	47327	47956	46125	99563	106227	108277	13382	13631	13528
4055	47361	47734	46198	99256	106241	108238	13452	13619	13538
4085	47488	47951	46064	99077	106367	108442	13347	13675	13541
4115	47433	47985	46384	99034	106882	108168	13405	13744	13525
4145	47603	48012	46335	99195	106567	108244	13536	13682	13605
4175	48058	47968	46323	99247	107186	108322	13522	13690	13603
4205	47823	47916	46468	99269	107356	108343	13474	13657	13619

## Sheet: Figure 3c
Time (min)	dCsm3, wtCsm6	dCsm3, wtCsm6	dCsm3, wtCsm6	dCsm3, T11ACsm6	dCsm3, T11ACsm6	dCsm3, T11ACsm6	No spc	No spc	No spc
0	0.1304	0.1295	0.1293	0.1295	0.1279	0.1291	0.1299	0.1297	0.1276
11.11	0.1306	0.1297	0.1296	0.1296	0.1281	0.1294	0.1302	0.1299	0.1278
22.22	0.1311	0.1301	0.1301	0.13	0.1284	0.1299	0.1309	0.1304	0.1285
33.3317	0.1318	0.1308	0.1309	0.1305	0.1289	0.1304	0.1315	0.1314	0.1295
44.4417	0.1329	0.1316	0.1318	0.1309	0.1295	0.131	0.1329	0.1325	0.1304
55.5517	0.134	0.1329	0.1333	0.1315	0.1301	0.1318	0.1347	0.1342	0.1314
66.6617	0.1355	0.1345	0.135	0.1319	0.1306	0.1326	0.1363	0.1362	0.1333
77.7733	0.1369	0.1357	0.1365	0.1322	0.1307	0.1329	0.1384	0.1385	0.1352
88.8833	0.139	0.1377	0.1383	0.1326	0.131	0.1332	0.1417	0.1416	0.1373
99.9933	0.142	0.1408	0.1418	0.1331	0.1318	0.134	0.1459	0.1455	0.141
111.103	0.1455	0.1443	0.1454	0.1334	0.1319	0.1343	0.1514	0.1507	0.145
122.215	0.1504	0.1495	0.1506	0.1338	0.1322	0.1348	0.1581	0.1573	0.1507
133.325	0.1571	0.1558	0.1571	0.1342	0.1328	0.1352	0.167	0.1653	0.1575
144.435	0.1666	0.1646	0.1666	0.1345	0.133	0.1357	0.1794	0.1763	0.1673
155.545	0.1783	0.1764	0.1778	0.135	0.1335	0.1362	0.1941	0.1908	0.1785
166.657	0.1919	0.1904	0.1932	0.1354	0.1337	0.1364	0.2131	0.2089	0.1942
177.767	0.2088	0.2091	0.2114	0.136	0.1343	0.1367	0.2373	0.231	0.2131
188.877	0.2316	0.2309	0.2337	0.1362	0.1344	0.1371	0.2656	0.2592	0.2375
199.987	0.2592	0.2592	0.2627	0.1368	0.1349	0.1375	0.2996	0.2928	0.267
211.098	0.2933	0.2929	0.2975	0.1373	0.135	0.1382	0.341	0.3325	0.3045
222.208	0.335	0.3341	0.3395	0.1379	0.1357	0.1387	0.3894	0.3788	0.35
233.318	0.3847	0.3826	0.3889	0.1385	0.1363	0.1395	0.4458	0.434	0.4047
244.43	0.4426	0.4395	0.4478	0.1392	0.1369	0.1403	0.5101	0.4974	0.4701
255.54	0.5098	0.5043	0.515	0.1403	0.1378	0.1414	0.5825	0.5681	0.5446
266.65	0.5844	0.5764	0.5899	0.1412	0.1385	0.1429	0.66	0.6454	0.6264
277.76	0.6669	0.6551	0.6717	0.1425	0.1396	0.1447	0.7418	0.7272	0.7134
288.87	0.749	0.7365	0.7548	0.1438	0.1408	0.1464	0.824	0.8088	0.8011
299.982	0.833	0.818	0.837	0.1455	0.1428	0.1484	0.9038	0.89	0.8833
311.092	0.9116	0.897	0.9154	0.1482	0.1454	0.1518	0.9781	0.9661	0.9618
322.202	0.9858	0.9691	0.9877	0.151	0.1478	0.1551	1.0478	1.0378	1.0297
333.312	1.0465	1.0328	1.0505	0.1541	0.1502	0.1584	1.1055	1.0979	1.0882
344.423	1.1019	1.0884	1.1057	0.1587	0.1545	0.164	1.1576	1.1506	1.1391
355.533	1.1518	1.1413	1.1581	0.1642	0.1596	0.1703	1.2042	1.1992	1.1883
366.643	1.1964	1.1883	1.2032	0.1709	0.165	0.1778	1.2415	1.2406	1.2155
377.755	1.2242	1.2235	1.2352	0.1791	0.1726	0.1867	1.2691	1.2681	1.2474
388.873	1.2588	1.2523	1.2667	0.1888	0.1807	0.1966	1.3036	1.3007	1.2831
399.983	1.2958	1.2859	1.2994	0.2013	0.191	0.2089	1.3383	1.3363	1.3131
411.093	1.3263	1.3135	1.328	0.2148	0.2006	0.2228	1.3708	1.369	1.3414
422.203	1.3573	1.3426	1.3557	0.2324	0.2148	0.2401	1.4062	1.4052	1.3998
433.315	1.3911	1.3675	1.3801	0.2529	0.2326	0.26	1.4626	1.457	1.5103
444.425	1.4646	1.3951	1.4183	0.2777	0.2541	0.2844	1.4899	1.4782	1.5049
455.535	1.5122	1.4495	1.4953	0.3068	0.2785	0.3113	1.509	1.4947	1.501
466.645	1.5376	1.5206	1.5251	0.3385	0.3035	0.3411	1.5351	1.5189	1.5184
477.757	1.552	1.5298	1.5241	0.376	0.3338	0.3762	1.5571	1.5407	1.5343
488.867	1.5767	1.5375	1.5316	0.4169	0.367	0.416	1.5781	1.562	1.5531
499.977	1.5997	1.5532	1.5484	0.4651	0.4096	0.4597	1.5971	1.582	1.5699
511.087	1.6253	1.5781	1.5738	0.5164	0.4546	0.5091	1.618	1.6017	1.5904
522.198	1.6445	1.598	1.5952	0.5705	0.503	0.5621	1.6362	1.6193	1.6072
533.308	1.6565	1.6173	1.6122	0.6309	0.5595	0.6175	1.6479	1.6324	1.6165
544.42	1.6677	1.6334	1.626	0.6915	0.6177	0.678	1.6617	1.6461	1.6257
555.532	1.6802	1.6473	1.6415	0.7501	0.6778	0.7389	1.6747	1.66	1.6355
566.642	1.6891	1.6603	1.6525	0.8117	0.7384	0.7993	1.6852	1.6706	1.6419
577.752	1.6978	1.6704	1.6625	0.872	0.8001	0.8585	1.6946	1.682	1.6469
588.862	1.7095	1.6812	1.6732	0.9288	0.8598	0.9176	1.7067	1.6947	1.6558
599.972	1.7195	1.6903	1.6821	0.983	0.9175	0.9721	1.7163	1.7065	1.6628
611.083	1.7246	1.6979	1.6864	1.0329	0.9727	1.025	1.7241	1.7151	1.6681
622.193	1.7335	1.7042	1.6937	1.0779	1.0254	1.0704	1.7335	1.7254	1.6748
633.303	1.7421	1.7115	1.7005	1.1208	1.0696	1.1155	1.7433	1.7346	1.6836
644.413	1.7488	1.7174	1.7074	1.1594	1.1116	1.1559	1.7507	1.7425	1.6902
655.525	1.7558	1.7224	1.7123	1.1918	1.1521	1.1929	1.7578	1.7501	1.6953
666.635	1.7621	1.7277	1.7172	1.2167	1.1896	1.2186	1.765	1.7563	1.7003
677.745	1.7657	1.7317	1.7209	1.2507	1.2154	1.2515	1.771	1.763	1.7042
688.857	1.7724	1.7366	1.7275	1.2763	1.2469	1.2798	1.7761	1.7681	1.7108
699.967	1.7763	1.7388	1.7313	1.3042	1.2768	1.3087	1.7817	1.7742	1.7172
711.077	1.7784	1.7415	1.7347	1.3335	1.3051	1.3398	1.7854	1.7785	1.7181
722.187	1.781	1.7461	1.7409	1.3703	1.3343	1.3757	1.7902	1.7813	1.7199
733.298	1.7871	1.7523	1.7441	1.4312	1.3674	1.437	1.7947	1.7851	1.722
744.408	1.7905	1.7573	1.7499	1.4668	1.4164	1.4844	1.796	1.7874	1.7236
755.518	1.7936	1.7618	1.7541	1.4862	1.4828	1.5018	1.798	1.7889	1.723
766.628	1.7951	1.7634	1.7582	1.5073	1.5055	1.5225	1.8011	1.7918	1.7216
777.74	1.7978	1.768	1.7598	1.5333	1.5206	1.5445	1.8012	1.7922	1.7207
788.85	1.8019	1.7715	1.7592	1.5621	1.5386	1.5686	1.803	1.7943	1.722
799.96	1.8056	1.7743	1.765	1.5863	1.5602	1.5903	1.8023	1.7949	1.7227
811.072	1.8069	1.7689	1.7697	1.61	1.5815	1.6111	1.8031	1.7949	1.7219
822.182	1.8075	1.7756	1.7742	1.6295	1.6013	1.6302	1.8034	1.796	1.7236
833.292	1.8109	1.7794	1.7767	1.6466	1.6181	1.6461	1.8032	1.796	1.7162
844.402	1.8132	1.775	1.7738	1.6645	1.6337	1.6606	1.8026	1.7972	1.7069
855.513	1.8136	1.7798	1.7771	1.6808	1.6488	1.6747	1.8038	1.7974	1.6992
866.623	1.8163	1.7815	1.7819	1.6953	1.6609	1.6859	1.804	1.7988	1.6958
877.733	1.8188	1.7863	1.7855	1.7075	1.6753	1.6984	1.8059	1.8007	1.6946
888.843	1.8168	1.7893	1.7856	1.7165	1.6864	1.7087	1.8045	1.8006	1.6899
899.955	1.8124	1.7898	1.7845	1.7275	1.6976	1.7183	1.8056	1.8025	1.6836
911.065	1.8147	1.7921	1.7869	1.7364	1.7068	1.7268	1.8067	1.803	1.6787
922.175	1.8171	1.7929	1.781	1.7444	1.7162	1.7349	1.8069	1.804	1.6812
933.285	1.8128	1.7878	1.7677	1.7517	1.7241	1.7406	1.807	1.8039	1.6815
944.397	1.8155	1.7729	1.7534	1.7573	1.7293	1.7461	1.8062	1.8023	1.6789
955.507	1.8148	1.7553	1.7309	1.7623	1.7377	1.7531	1.8057	1.8015	1.6774
966.617	1.8178	1.7348	1.7197	1.7657	1.7439	1.7568	1.8036	1.8009	1.6772
977.728	1.8162	1.7199	1.7085	1.7716	1.7486	1.7604	1.8018	1.7996	1.6723
988.838	1.8178	1.7136	1.7059	1.7762	1.7528	1.7648	1.8009	1.7986	1.6715
999.948	1.8202	1.707	1.7022	1.7798	1.7565	1.7684	1.8002	1.7976	1.6718
1011.06	1.8228	1.7027	1.6989	1.7825	1.7632	1.7724	1.7994	1.7963	1.6685
1022.17	1.8244	1.6968	1.6966	1.7846	1.7675	1.7757	1.7983	1.7951	1.6656
1033.28	1.8222	1.6935	1.6951	1.7895	1.7714	1.7797	1.7976	1.7942	1.6631
1044.39	1.8165	1.69	1.6932	1.7954	1.7764	1.7841	1.7969	1.7941	1.6592
1055.51	1.8101	1.6842	1.69	1.7996	1.7827	1.7895	1.797	1.7931	1.66
1066.62	1.7908	1.683	1.691	1.8033	1.7873	1.7917	1.7949	1.7905	1.6594
1077.73	1.7555	1.6817	1.6915	1.8097	1.7939	1.7972	1.7951	1.7913	1.6491
1088.84	1.7401	1.6784	1.6883	1.8129	1.7971	1.7995	1.7924	1.7893	1.645
1099.95	1.7285	1.6806	1.6852	1.8162	1.8013	1.8033	1.7913	1.7879	1.6426
1111.06	1.7166	1.679	1.68	1.8212	1.8056	1.8061	1.7905	1.7878	1.6428
1122.17	1.7132	1.6751	1.6785	1.8246	1.8101	1.8104	1.7915	1.7864	1.6381
1133.28	1.7069	1.6735	1.6765	1.8298	1.815	1.8135	1.7896	1.7854	1.6377
1144.39	1.7053	1.6697	1.6763	1.8337	1.8191	1.8183	1.7908	1.7848	1.6349
1155.5	1.6965	1.6655	1.6704	1.8369	1.8227	1.8205	1.7891	1.7834	1.6299
1166.61	1.6929	1.6669	1.669	1.8365	1.8252	1.821	1.7894	1.7825	1.6348
1177.72	1.6902	1.6649	1.6659	1.8371	1.8247	1.8214	1.7873	1.7814	1.6342
1188.83	1.6823	1.6605	1.662	1.8383	1.8262	1.8229	1.7869	1.78	1.6296
1199.94	1.6814	1.659	1.6596	1.8389	1.8277	1.8237	1.7864	1.779	1.6244

## Sheet: Supplementary Figure 1a
Time (s)	WT + cA6
0.00478333	-0.599861
0.01145	-0.657082
0.0181167	-0.704765
0.0247833	-0.731468
0.03145	-0.725269
0.0381167	-0.687122
0.0447833	-0.626087
0.05145	-0.555038
0.0581167	-0.482559
0.0647833	-0.416756
0.07145	-0.361443
0.0781167	-0.320435
0.0847833	-0.294209
0.09145	-0.281811
0.0981167	-0.277519
0.104783	-0.276089
0.11145	-0.277042
0.118117	-0.280857
0.124783	-0.287056
0.13145	-0.296593
0.138117	-0.308514
0.144783	-0.322819
0.15145	-0.335693
0.158117	-0.345707
0.164783	-0.354767
0.17145	-0.361443
0.178117	-0.366211
0.184783	-0.366688
0.19145	-0.366211
0.198117	-0.366211
0.204783	-0.366688
0.21145	-0.367165
0.218117	-0.369072
0.224783	-0.374794
0.23145	-0.383854
0.238117	-0.392437
0.244783	-0.397682
0.25145	-0.400066
0.258117	-0.400543
0.264783	-0.400543
0.27145	-0.39959
0.278117	-0.398636
0.284783	-0.397205
0.29145	-0.394821
0.298117	-0.39196
0.304783	-0.388145
0.31145	-0.384331
0.318117	-0.382423
0.324783	-0.381947
0.33145	-0.382423
0.338117	-0.383854
0.344783	-0.387669
0.35145	-0.393391
0.358117	-0.39959
0.364783	-0.405788
0.37145	-0.41008
0.378117	-0.409603
0.384783	-0.402927
0.39145	-0.394821
0.398117	-0.388145
0.404783	-0.384331
0.41145	-0.381947
0.418117	-0.379562
0.424783	-0.37241
0.43145	-0.356674
0.438117	-0.334263
0.444783	-0.318527
0.45145	-0.349045
0.458117	-0.470161
0.464783	-0.6814
0.47145	-0.932217
0.478117	-1.16539
0.484783	-1.34802
0.49145	-1.42479
0.498117	-1.30606
0.504783	-0.944614
0.51145	-0.384331
0.518117	0.279427
0.524783	0.977039
0.53145	1.64604
0.538117	2.19822
0.544783	2.5444
0.55145	2.65074
0.558117	2.55394
0.564783	2.31791
0.57145	2.00748
0.578117	1.6861
0.584783	1.41764
0.59145	1.26553
0.598117	1.29986
0.604783	1.63937
0.61145	2.48194
0.618117	4.02451
0.624783	6.32906
0.63145	9.29832
0.638117	12.8155
0.644783	16.8958
0.65145	21.7175
0.658117	27.5927
0.664783	34.7748
0.67145	43.0202
0.678117	51.2762
0.684783	58.002
0.69145	61.8939
0.698117	62.3322
0.704783	59.4077
0.71145	53.9036
0.718117	47.2341
0.724783	41.0051
0.73145	36.4876
0.738117	34.4739
0.744783	35.4671
0.75145	39.7959
0.758117	47.6665
0.764783	59.5741
0.77145	76.8828
0.778117	101.019
0.784783	130.822
0.79145	161.113
0.798117	185.019
0.804783	197.654
0.81145	196.992
0.818117	182.835
0.824783	157.489
0.83145	126.732
0.838117	97.6191
0.844783	74.5831
0.85145	58.0502
0.858117	46.3004
0.864783	37.5595
0.87145	30.7217
0.878117	25.2924
0.884783	21.1349
0.89145	18.1956
0.898117	16.3713
0.904783	15.6107
0.91145	16.1538
0.918117	18.7697
0.924783	24.581
0.93145	34.0743
0.938117	46.134
0.944783	58.104
0.95145	67.0686
0.958117	70.9462
0.964783	68.737
0.97145	60.7643
0.978117	48.8949
0.984783	36.0808
0.99145	24.9801
0.998117	16.8223
1.00478	11.4417
1.01145	8.0142
1.01812	5.74589
1.02478	4.14085
1.03145	2.9645
1.03812	2.1224
1.04478	1.64223
1.05145	1.77956
1.05812	2.73323
1.06478	4.27437
1.07145	5.83458
1.07812	6.96898
1.08478	7.58457
1.09145	7.53164
1.09812	6.67763
1.10478	5.2619
1.11145	3.84045
1.11812	2.84243
1.12478	2.27928
1.13145	2.00176
1.13812	1.9083
1.14478	1.95646
1.15145	2.12908
1.15812	2.41089
1.16478	2.77901
1.17145	3.20435
1.17812	3.65782
1.18478	4.11272
1.19145	4.55618
1.19812	4.98533
1.20478	5.40209
1.21145	5.80549
1.21812	6.17981
1.22478	6.50263
1.23145	6.74963
1.23812	6.90031
1.24478	6.9418
1.25145	6.86789
1.25812	6.68621
1.26478	6.41346
1.27145	6.07061
1.27812	5.68008
1.28478	5.26237
1.29145	4.83418
1.29812	4.40693
1.30478	3.99208
1.31145	3.59774
1.31812	3.22962
1.32478	2.88963
1.33145	2.57921
1.33812	2.29979
1.34478	2.04849
1.35145	1.82247
1.35812	1.61648
1.36478	1.43099
1.37145	1.26743
1.37812	1.12247
1.38478	0.996113
1.39145	0.885963
1.39812	0.79155
1.40478	0.712872
1.41145	0.647068
1.41812	0.594616
1.42478	0.553608
1.43145	0.524521
1.43812	0.504017
1.44478	0.489712
1.45145	0.479221
1.45812	0.467777
1.46478	0.452042
1.47145	0.430584
1.47812	0.40102
1.48478	0.36478
1.49145	0.321865
1.49812	0.272751
1.50478	0.217915
1.51145	0.156403
1.51812	0.0929832
1.52478	0.0300407
1.53145	-0.0295639
1.53812	-0.0882149
1.54478	-0.142097
1.55145	-0.190258
1.55812	-0.235081
1.56478	-0.277042
1.57145	-0.318527
1.57812	-0.357151
1.58478	-0.391483
1.59145	-0.41914
1.59812	-0.439644
1.60478	-0.456333
1.61145	-0.468254
1.61812	-0.473499
1.62478	-0.47493
1.63145	-0.473976
1.63812	-0.470161
1.64478	-0.461102
1.65145	-0.44775
1.65812	-0.432968
1.66478	-0.416756
1.67145	-0.399113
1.67812	-0.380993
1.68478	-0.36478
1.69145	-0.349045
1.69812	-0.331879
1.70478	-0.314713
1.71145	-0.2985
1.71812	-0.281334
1.72478	-0.26083
1.73145	-0.24271
1.73812	-0.227928
1.74478	-0.216961
1.75145	-0.210762
1.75812	-0.208855
1.76478	-0.212193
1.77145	-0.216961
1.77812	-0.222206
1.78478	-0.226498
1.79145	-0.227928
1.79812	-0.229359
1.80478	-0.233173
1.81145	-0.239372
1.81812	-0.246048
1.82478	-0.255585
1.83145	-0.267982
1.83812	-0.281334
1.84478	-0.291824
1.85145	-0.300884
1.85812	-0.307083
1.86478	-0.310898
1.87145	-0.312805
1.87812	-0.315189
1.88478	-0.319004
1.89145	-0.324249
1.89812	-0.330925
1.90478	-0.33474
1.91145	-0.335217
1.91812	-0.333786
1.92478	-0.333309
1.93145	-0.332355
1.93812	-0.329494
1.94478	-0.326157
1.95145	-0.323296
1.95812	-0.320911
1.96478	-0.317097
1.97145	-0.312805
1.97812	-0.310421
1.98478	-0.311375
1.99145	-0.315189
1.99812	-0.318527
2.00478	-0.319481
2.01145	-0.317574
2.01812	-0.313759
2.02478	-0.309467
2.03145	-0.303268
2.03812	-0.295639
2.04478	-0.287533
2.05145	-0.28038
2.05812	-0.272274
2.06478	-0.26083
2.07145	-0.247955
2.07812	-0.236511
2.08478	-0.225544
2.09145	-0.213146
2.09812	-0.197887
2.10478	-0.182152
2.11145	-0.168324
2.11812	-0.156403
2.12478	-0.146866
2.13145	-0.139713
2.13812	-0.137329
2.14478	-0.137806
2.15145	-0.13876
2.15812	-0.139236
2.16478	-0.138283
2.17145	-0.137329
2.17812	-0.135422
2.18478	-0.133038
2.19145	-0.130653
2.19812	-0.128269
2.20478	-0.128269
2.21145	-0.1297
2.21812	-0.131607
2.22478	-0.133038
2.23145	-0.136375
2.23812	-0.141144
2.24478	-0.145912
2.25145	-0.14925
2.25812	-0.154018
2.26478	-0.163078
2.27145	-0.173092
2.27812	-0.180721
2.28478	-0.18692
2.29145	-0.193596
2.29812	-0.200272
2.30478	-0.205517
2.31145	-0.208855
2.31812	-0.212193
2.32478	-0.21553
2.33145	-0.219822
2.33812	-0.225544
2.34478	-0.230789
2.35145	-0.236034
2.35812	-0.24128
2.36478	-0.248432
2.37145	-0.256062
2.37812	-0.265598
2.38478	-0.277042
2.39145	-0.290871
2.39812	-0.305176
2.40478	-0.319958
2.41145	-0.33474
2.41812	-0.347137
2.42478	-0.357151
2.43145	-0.364304
2.43812	-0.371456
2.44478	-0.379562
2.45145	-0.387669
2.45812	-0.397205
2.46478	-0.407696
2.47145	-0.419617
2.47812	-0.432014
2.48478	-0.442028
2.49145	-0.450134
2.49812	-0.45681
2.50478	-0.463009
2.51145	-0.468731
2.51812	-0.473976
2.52478	-0.481129
2.53145	-0.488758
2.53812	-0.497341
2.54478	-0.505924
2.55145	-0.51403
2.55812	-0.52309
2.56478	-0.530243
2.57145	-0.536919
2.57812	-0.543594
2.58478	-0.54884
2.59145	-0.553131
2.59812	-0.555992
2.60478	-0.561237
2.61145	-0.566959
2.61812	-0.570774
2.62478	-0.574589
2.63145	-0.580788
2.63812	-0.588894
2.64478	-0.596046
2.65145	-0.602245
2.65812	-0.609875
2.66478	-0.619411
2.67145	-0.628471
2.67812	-0.635624
2.68478	-0.641823
2.69145	-0.648022
2.69812	-0.654221
2.70478	-0.658989
2.71145	-0.663757
2.71812	-0.669003
2.72478	-0.676155
2.73145	-0.685215
2.73812	-0.694752
2.74478	-0.704765
2.75145	-0.713825
2.75812	-0.720978
2.76478	-0.725746
2.77145	-0.72813
2.77812	-0.729561
2.78478	-0.730515
2.79145	-0.733852
2.79812	-0.740051
2.80478	-0.746727
2.81145	-0.75388
2.81812	-0.761509
2.82478	-0.770092
2.83145	-0.77486
2.83812	-0.775814
2.84478	-0.776291
2.85145	-0.778675
2.85812	-0.783443
2.86478	-0.790119
2.87145	-0.798702
2.87812	-0.808716
2.88478	-0.818729
2.89145	-0.826359
2.89812	-0.829697
2.90478	-0.828743
2.91145	-0.823021
2.91812	-0.809669
2.92478	-0.784397
2.93145	-0.74625
2.93812	-0.694275
2.94478	-0.636101
2.95145	-0.579357
2.95812	-0.536442
2.96478	-0.51403
2.97145	-0.518322
2.97812	-0.552654
2.98478	-0.611782
2.99145	-0.687599
2.99812	-0.769138
3.00478	-0.84877
3.01145	-0.918865
3.01812	-0.972271
3.02478	-1.0066
3.03145	-1.02472
3.03812	-1.0314
3.04478	-1.02806
3.05145	-1.01566
3.05812	-0.99659
3.06478	-0.971794
3.07145	-0.94223
3.07812	-0.905991
3.08478	-0.865459
3.09145	-0.826836
3.09812	-0.793934
3.10478	-0.769138
3.11145	-0.753403
3.11812	-0.749588
3.12478	-0.757217
3.13145	-0.773907
3.13812	-0.797272
3.14478	-0.826359
3.15145	-0.858784
3.15812	-0.888824
3.16478	-0.914097
3.17145	-0.933647
3.17812	-0.943661
3.18478	-0.939369
3.19145	-0.920773
3.19812	-0.884056
3.20478	-0.822544
3.21145	-0.723839
3.21812	-0.579357
3.22478	-0.387192
3.23145	-0.157356
3.23812	0.0872612
3.24478	0.315666
3.25145	0.50211
3.25812	0.628471
3.26478	0.689983
3.27145	0.692844
3.27812	0.655651
3.28478	0.598431
3.29145	0.531197
3.29812	0.453949
3.30478	0.364304
3.31145	0.265121
3.31812	0.160694
3.32478	0.0524521
3.33145	-0.0567436
3.33812	-0.163555
3.34478	-0.264168
3.35145	-0.359058
3.35812	-0.450611
3.36478	-0.540733
3.37145	-0.623226
3.37812	-0.692844
3.38478	-0.74625
3.39145	-0.785828
3.39812	-0.814438
3.40478	-0.833035
3.41145	-0.845432
3.41812	-0.854015
3.42478	-0.862122
3.43145	-0.870228
3.43812	-0.878811
3.44478	-0.888348
3.45145	-0.897408
3.45812	-0.905514
3.46478	-0.912189
3.47145	-0.916958
3.47812	-0.919819
3.48478	-0.920296
3.49145	-0.921249
3.49812	-0.92411
3.50478	-0.929832
3.51145	-0.937939
3.51812	-0.948429
3.52478	-0.957966
3.53145	-0.965595
3.53812	-0.971794
3.54478	-0.977516
3.55145	-0.983715
3.55812	-0.989437
3.56478	-0.993252
3.57145	-0.994682
3.57812	-0.994682
3.58478	-0.995636
3.59145	-0.997543
3.59812	-0.998974
3.60478	-1.00136
3.61145	-1.00517
3.61812	-1.01137
3.62478	-1.01662
3.63145	-1.02091
3.63812	-1.02377
3.64478	-1.02711
3.65145	-1.02949
3.65812	-1.03045
3.66478	-1.03045
3.67145	-1.02949
3.67812	-1.02615
3.68478	-1.02329
3.69145	-1.02186
3.69812	-1.02091
3.70478	-1.01805
3.71145	-1.01566
3.71812	-1.01614
3.72478	-1.01805
3.73145	-1.01995
3.73812	-1.02139
3.74478	-1.02425
3.75145	-1.02806
3.75812	-1.03283
3.76478	-1.03807
3.77145	-1.04189
3.77812	-1.04475
3.78478	-1.04809
3.79145	-1.04952
3.79812	-1.04809
3.80478	-1.04523
3.81145	-1.04523
3.81812	-1.04856
3.82478	-1.0519
3.83145	-1.05476
3.83812	-1.06001
3.84478	-1.06573
3.85145	-1.06907
3.85812	-1.07002
3.86478	-1.07145
3.87145	-1.07431
3.87812	-1.07718
3.88478	-1.08147
3.89145	-1.0891
3.89812	-1.09863
3.90478	-1.10674
3.91145	-1.11198
3.91812	-1.11532
3.92478	-1.11628
3.93145	-1.11628
3.93812	-1.11485
3.94478	-1.11485
3.95145	-1.11818
3.95812	-1.12391
3.96478	-1.12772
3.97145	-1.1282
3.97812	-1.12772
3.98478	-1.12724
3.99145	-1.12724
3.99812	-1.12724
4.00478	-1.12724
4.01145	-1.12915
4.01812	-1.13201
4.02478	-1.13487
4.03145	-1.1344
4.03812	-1.13249
4.04478	-1.13106
4.05145	-1.13106
4.05812	-1.13106
4.06478	-1.13153
4.07145	-1.13392
4.07812	-1.13583
4.08478	-1.13773
4.09145	-1.13916
4.09812	-1.14012
4.10478	-1.14012
4.11145	-1.1425
4.11812	-1.15013
4.12478	-1.16158
4.13145	-1.17445
4.13812	-1.18685
4.14478	-1.19829
4.15145	-1.20878
4.15812	-1.21737
4.16478	-1.22547
4.17145	-1.23549
4.17812	-1.2455
4.18478	-1.25599
4.19145	-1.26648
4.19812	-1.2784
4.20478	-1.29128
4.21145	-1.30558
4.21812	-1.32275
4.22478	-1.3442
4.23145	-1.36709
4.23812	-1.3876
4.24478	-1.40524
4.25145	-1.42002
4.25812	-1.43194
4.26478	-1.441
4.27145	-1.44672
4.27812	-1.44958
4.28478	-1.45149
4.29145	-1.45197
4.29812	-1.45006
4.30478	-1.44768
4.31145	-1.44672
4.31812	-1.44672
4.32478	-1.44434
4.33145	-1.44053
4.33812	-1.43576
4.34478	-1.42908
4.35145	-1.4205
4.35812	-1.41239
4.36478	-1.40667
4.37145	-1.40285
4.37812	-1.39809
4.38478	-1.39141
4.39145	-1.38617
4.39812	-1.38092
4.40478	-1.37472
4.41145	-1.36757
4.41812	-1.36375
4.42478	-1.36375
4.43145	-1.36375
4.43812	-1.36232
4.44478	-1.36137
4.45145	-1.36137
4.45812	-1.35994
4.46478	-1.3566
4.47145	-1.35374
4.47812	-1.35183
4.48478	-1.35088
4.49145	-1.34993
4.49812	-1.3485
4.50478	-1.34754
4.51145	-1.34516
4.51812	-1.34516
4.52478	-1.34611
4.53145	-1.3485
4.53812	-1.35088
4.54478	-1.35279
4.55145	-1.35374
4.55812	-1.35088
4.56478	-1.34516
4.57145	-1.33944
4.57812	-1.33371
4.58478	-1.32895
4.59145	-1.32513
4.59812	-1.32322
4.60478	-1.32418
4.61145	-1.32608
4.61812	-1.32704
4.62478	-1.32799
4.63145	-1.32847
4.63812	-1.32895
4.64478	-1.32847
4.65145	-1.32608
4.65812	-1.32275
4.66478	-1.31798
4.67145	-1.31321
4.67812	-1.30701
4.68478	-1.30033
4.69145	-1.29366
4.69812	-1.28889
4.70478	-1.28746
4.71145	-1.28841
4.71812	-1.28841
4.72478	-1.28555
4.73145	-1.28078
4.73812	-1.27316
4.74478	-1.26457
4.75145	-1.25456
4.75812	-1.24598
4.76478	-1.24121
4.77145	-1.24073
4.77812	-1.24264
4.78478	-1.24407
4.79145	-1.24598
4.79812	-1.24693
4.80478	-1.24598
4.81145	-1.24454
4.81812	-1.24407
4.82478	-1.24502
4.83145	-1.24598
4.83812	-1.24693
4.84478	-1.24598
4.85145	-1.24168
4.85812	-1.23358
4.86478	-1.22595
4.87145	-1.22023
4.87812	-1.21546
4.88478	-1.21307
4.89145	-1.21212
4.89812	-1.2145
4.90478	-1.21689
4.91145	-1.21784
4.91812	-1.21641
4.92478	-1.21403
4.93145	-1.21117
4.93812	-1.20735
4.94478	-1.20449
4.95145	-1.20354
4.95812	-1.20497
4.96478	-1.20783
4.97145	-1.21117
4.97812	-1.21164
4.98478	-1.21117
4.99145	-1.20878
4.99812	-1.20592
5.00478	-1.20258
5.01145	-1.19877
5.01812	-1.19543
5.02478	-1.19162
5.03145	-1.18876
5.03812	-1.18589
5.04478	-1.18399
5.05145	-1.18303
5.05812	-1.18351
5.06478	-1.18446
5.07145	-1.18446
5.07812	-1.18351
5.08478	-1.18113
5.09145	-1.17779
5.09812	-1.1735
5.10478	-1.16825
5.11145	-1.16396
5.11812	-1.15824
5.12478	-1.15204
5.13145	-1.14584
5.13812	-1.14107
5.14478	-1.13869
5.15145	-1.13678
5.15812	-1.13583
5.16478	-1.13535
5.17145	-1.1344
5.17812	-1.13297
5.18478	-1.12963
5.19145	-1.12534
5.19812	-1.12104
5.20478	-1.11771
5.21145	-1.1158
5.21812	-1.11341
5.22478	-1.11198
5.23145	-1.11246
5.23812	-1.11532
5.24478	-1.11628
5.25145	-1.11341
5.25812	-1.11055
5.26478	-1.10722
5.27145	-1.10435
5.27812	-1.10006
5.28478	-1.09673
5.29145	-1.0972
5.29812	-1.09959
5.30478	-1.10197
5.31145	-1.1034
5.31812	-1.10435
5.32478	-1.10626
5.33145	-1.10722
5.33812	-1.10817
5.34478	-1.10579
5.35145	-1.10197
5.35812	-1.09911
5.36478	-1.09768
5.37145	-1.09816
5.37812	-1.09959
5.38478	-1.10245
5.39145	-1.10722
5.39812	-1.11103
5.40478	-1.11294
5.41145	-1.11294
5.41812	-1.11198
5.42478	-1.11055
5.43145	-1.1096
5.43812	-1.10865
5.44478	-1.10674
5.45145	-1.10388
5.45812	-1.10149
5.46478	-1.09911
5.47145	-1.09768
5.47812	-1.09911
5.48478	-1.10149
5.49145	-1.1034
5.49812	-1.10531
5.50478	-1.10817
5.51145	-1.11151
5.51812	-1.11437
5.52478	-1.11628
5.53145	-1.11866
5.53812	-1.12104
5.54478	-1.12295
5.55145	-1.12247
5.55812	-1.12009
5.56478	-1.11675
5.57145	-1.1158
5.57812	-1.11723
5.58478	-1.12009
5.59145	-1.12534
5.59812	-1.13106
5.60478	-1.13487
5.61145	-1.1363
5.61812	-1.13583
5.62478	-1.1344
5.63145	-1.13106
5.63812	-1.12772
5.64478	-1.12629
5.65145	-1.12629
5.65812	-1.12772
5.66478	-1.12867
5.67145	-1.12963
5.67812	-1.1301
5.68478	-1.12963
5.69145	-1.12772
5.69812	-1.12391
5.70478	-1.11914
5.71145	-1.11437
5.71812	-1.10912
5.72478	-1.1034
5.73145	-1.09768
5.73812	-1.09196
5.74478	-1.08957
5.75145	-1.08957
5.75812	-1.091
5.76478	-1.09243
5.77145	-1.09482
5.77812	-1.0972
5.78478	-1.0972
5.79145	-1.09434
5.79812	-1.091
5.80478	-1.08671
5.81145	-1.08147
5.81812	-1.07718
5.82478	-1.07384
5.83145	-1.07098
5.83812	-1.06859
5.84478	-1.06764
5.85145	-1.06716
5.85812	-1.06716
5.86478	-1.06955
5.87145	-1.07288
5.87812	-1.07574
5.88478	-1.07765
5.89145	-1.07956
5.89812	-1.08147
5.90478	-1.07956
5.91145	-1.07479
5.91812	-1.0705
5.92478	-1.06955
5.93145	-1.06955
5.93812	-1.06764
5.94478	-1.0643
5.95145	-1.06192
5.95812	-1.06096
5.96478	-1.06001
5.97145	-1.06001
5.97812	-1.06144
5.98478	-1.06335
5.99145	-1.06382
5.99812	-1.06335
6.00478	-1.06001
6.01145	-1.05381
6.01812	-1.04713
6.02478	-1.0438
6.03145	-1.04332
6.03812	-1.04284
6.04478	-1.04237
6.05145	-1.04284
6.05812	-1.03998
6.06478	-1.03569
6.07145	-1.02997
6.07812	-1.02472
6.08478	-1.02043
6.09145	-1.01709
6.09812	-1.01709
6.10478	-1.01995
6.11145	-1.02234
6.11812	-1.02425
6.12478	-1.02663
6.13145	-1.02901
6.13812	-1.02854
6.14478	-1.02472
6.15145	-1.02091
6.15812	-1.01852
6.16478	-1.01662
6.17145	-1.01519
6.17812	-1.01566
6.18478	-1.01662
6.19145	-1.01566
6.19812	-1.01519
6.20478	-1.01614
6.21145	-1.01709
6.21812	-1.01614
6.22478	-1.01519
6.23145	-1.01566
6.23812	-1.01614
6.24478	-1.01614
6.25145	-1.01566
6.25812	-1.01614
6.26478	-1.01805
6.27145	-1.02043
6.27812	-1.02377
6.28478	-1.02758
6.29145	-1.03188
6.29812	-1.0376
6.30478	-1.04332
6.31145	-1.04952
6.31812	-1.05524
6.32478	-1.05858
6.33145	-1.05906
6.33812	-1.05953
6.34478	-1.06001
6.35145	-1.06144
6.35812	-1.06192
6.36478	-1.06287
6.37145	-1.06478
6.37812	-1.06525
6.38478	-1.06287
6.39145	-1.05858
6.39812	-1.05476
6.40478	-1.0519
6.41145	-1.04856
6.41812	-1.04427
6.42478	-1.04046
6.43145	-1.03569
6.43812	-1.02949
6.44478	-1.02186
6.45145	-1.01233
6.45812	-1.00279
6.46478	-0.995636
6.47145	-0.989437
6.47812	-0.985622
6.48478	-0.982761
6.49145	-0.981808
6.49812	-0.982285
6.50478	-0.982761
6.51145	-0.980377
6.51812	-0.975609
6.52478	-0.97084
6.53145	-0.967503
6.53812	-0.967026
6.54478	-0.967979
6.55145	-0.969887
6.55812	-0.97084
6.56478	-0.971794
6.57145	-0.971794
6.57812	-0.970364
6.58478	-0.968933
6.59145	-0.971317
6.59812	-0.977993
6.60478	-0.984192
6.61145	-0.98753
6.61812	-0.989437
6.62478	-0.989914
6.63145	-0.987053
6.63812	-0.981331
6.64478	-0.977516
6.65145	-0.97847
6.65812	-0.982761
6.66478	-0.98753
6.67145	-0.991821
6.67812	-0.997066
6.68478	-1.00231
6.69145	-1.00374
6.69812	-1.0004
6.70478	-0.99659
6.71145	-0.993729
6.71812	-0.993729
6.72478	-0.997066
6.73145	-1.00183
6.73812	-1.00899
6.74478	-1.01614
6.75145	-1.02234
6.75812	-1.02472
6.76478	-1.02329
6.77145	-1.02091
6.77812	-1.01948
6.78478	-1.01948
6.79145	-1.02043
6.79812	-1.02043
6.80478	-1.02186
6.81145	-1.02329
6.81812	-1.0252
6.82478	-1.02663
6.83145	-1.02758
6.83812	-1.02949
6.84478	-1.02901
6.85145	-1.02854
6.85812	-1.02615
6.86478	-1.02425
6.87145	-1.02377
6.87812	-1.02472
6.88478	-1.02663
6.89145	-1.02997
6.89812	-1.03426
6.90478	-1.03951
6.91145	-1.0457
6.91812	-1.05
6.92478	-1.05381
6.93145	-1.05619
6.93812	-1.05762
6.94478	-1.05953
6.95145	-1.05953
6.95812	-1.06001
6.96478	-1.05953
6.97145	-1.0581
6.97812	-1.05619
6.98478	-1.05429
6.99145	-1.05476
6.99812	-1.05715
7.00478	-1.06096
7.01145	-1.06478
7.01812	-1.06764
7.02478	-1.06859
7.03145	-1.06716
7.03812	-1.06478
7.04478	-1.06335
7.05145	-1.06335
7.05812	-1.06287
7.06478	-1.06096
7.07145	-1.05953
7.07812	-1.0581
7.08478	-1.05572
7.09145	-1.05333
7.09812	-1.05143
7.10478	-1.05047
7.11145	-1.04904
7.11812	-1.04618
7.12478	-1.04237
7.13145	-1.03998
7.13812	-1.03951
7.14478	-1.04046
7.15145	-1.04332
7.15812	-1.04761
7.16478	-1.05143
7.17145	-1.05333
7.17812	-1.05572
7.18478	-1.0581
7.19145	-1.06049
7.19812	-1.06239
7.20478	-1.06573
7.21145	-1.06907
7.21812	-1.07098
7.22478	-1.07193
7.23145	-1.07241
7.23812	-1.07336
7.24478	-1.07527
7.25145	-1.07718
7.25812	-1.07813
7.26478	-1.07765
7.27145	-1.07527
7.27812	-1.07145
7.28478	-1.06525
7.29145	-1.06001
7.29812	-1.05762
7.30478	-1.05858
7.31145	-1.06049
7.31812	-1.06192
7.32478	-1.06525
7.33145	-1.0705
7.33812	-1.07479
7.34478	-1.07622
7.35145	-1.07718
7.35812	-1.07861
7.36478	-1.07956
7.37145	-1.07813
7.37812	-1.07384
7.38478	-1.0705
7.39145	-1.06764
7.39812	-1.06621
7.40478	-1.06525
7.41145	-1.0643
7.41812	-1.06335
7.42478	-1.06239
7.43145	-1.06287
7.43812	-1.06478
7.44478	-1.06859
7.45145	-1.07288
7.45812	-1.07765
7.46478	-1.08099
7.47145	-1.0829
7.47812	-1.08433
7.48478	-1.08576
7.49145	-1.08576
7.49812	-1.08433
7.50478	-1.08337
7.51145	-1.08337
7.51812	-1.08147
7.52478	-1.0767
7.53145	-1.07336
7.53812	-1.07479
7.54478	-1.07718
7.55145	-1.07765
7.55812	-1.07813
7.56478	-1.07861
7.57145	-1.08004
7.57812	-1.08004
7.58478	-1.07956
7.59145	-1.08147
7.59812	-1.08433
7.60478	-1.08433
7.61145	-1.08051
7.61812	-1.07574
7.62478	-1.07288
7.63145	-1.0705
7.63812	-1.06716
7.64478	-1.0643
7.65145	-1.06239
7.65812	-1.06287
7.66478	-1.06382
7.67145	-1.0643
7.67812	-1.06382
7.68478	-1.0643
7.69145	-1.06573
7.69812	-1.06668
7.70478	-1.06668
7.71145	-1.06573
7.71812	-1.06478
7.72478	-1.0643
7.73145	-1.0643
7.73812	-1.06478
7.74478	-1.06382
7.75145	-1.06192
7.75812	-1.06001
7.76478	-1.05762
7.77145	-1.05524
7.77812	-1.05286
7.78478	-1.05333
7.79145	-1.05762
7.79812	-1.06382
7.80478	-1.0705
7.81145	-1.07479
7.81812	-1.07622
7.82478	-1.07622
7.83145	-1.07527
7.83812	-1.07574
7.84478	-1.07861
7.85145	-1.08385
7.85812	-1.08957
7.86478	-1.09482
7.87145	-1.09863
7.87812	-1.10102
7.88478	-1.10388
7.89145	-1.10769
7.89812	-1.11151
7.90478	-1.11532
7.91145	-1.11723
7.91812	-1.11771
7.92478	-1.11628
7.93145	-1.1158
7.93812	-1.11675
7.94478	-1.11771
7.95145	-1.11866
7.95812	-1.12057
7.96478	-1.12343
7.97145	-1.12534
7.97812	-1.1282
7.98478	-1.13153
7.99145	-1.13297
7.99812	-1.13201
8.00478	-1.13153
8.01145	-1.13249
8.01812	-1.13106
8.02478	-1.12581
8.03145	-1.12247
8.03812	-1.12247
8.04478	-1.12247
8.05145	-1.11818
8.05812	-1.11294
8.06478	-1.10912
8.07145	-1.10579
8.07812	-1.10102
8.08478	-1.09482
8.09145	-1.08814
8.09812	-1.08242
8.10478	-1.07765
8.11145	-1.07336
8.11812	-1.06812
8.12478	-1.0643
8.13145	-1.06382
8.13812	-1.06621
8.14478	-1.06812
8.15145	-1.0705
8.15812	-1.07288
8.16478	-1.07479
8.17145	-1.07336
8.17812	-1.07098
8.18478	-1.06955
8.19145	-1.0705
8.19812	-1.07336
8.20478	-1.0767
8.21145	-1.07956
8.21812	-1.08194
8.22478	-1.08385
8.23145	-1.08385
8.23812	-1.08337
8.24478	-1.08433
8.25145	-1.08719
8.25812	-1.08957
8.26478	-1.09005
8.27145	-1.09053
8.27812	-1.09339
8.28478	-1.09816
8.29145	-1.1034
8.29812	-1.11008
8.30478	-1.11675
8.31145	-1.12152
8.31812	-1.12295
8.32478	-1.122
8.33145	-1.12152
8.33812	-1.12104
8.34478	-1.122
8.35145	-1.12438
8.35812	-1.12867
8.36478	-1.13153
8.37145	-1.13201
8.37812	-1.13249
8.38478	-1.13487
8.39145	-1.13821
8.39812	-1.13964
8.40478	-1.14059
8.41145	-1.14155
8.41812	-1.14059
8.42478	-1.13535
8.43145	-1.12724
8.43812	-1.12104
8.44478	-1.11628
8.45145	-1.11341
8.45812	-1.10912
8.46478	-1.10531
8.47145	-1.10388
8.47812	-1.10531
8.48478	-1.10769
8.49145	-1.11055
8.49812	-1.1158
8.50478	-1.12057
8.51145	-1.122
8.51812	-1.11723
8.52478	-1.10912
8.53145	-1.10245
8.53812	-1.09816
8.54478	-1.09673
8.55145	-1.09911
8.55812	-1.10388
8.56478	-1.10769
8.57145	-1.1096
8.57812	-1.11055
8.58478	-1.10912
8.59145	-1.10483
8.59812	-1.10006
8.60478	-1.0972
8.61145	-1.09482
8.61812	-1.09053
8.62478	-1.08719
8.63145	-1.08528
8.63812	-1.0848
8.64478	-1.08576
8.65145	-1.08814
8.65812	-1.09196
8.66478	-1.09482
8.67145	-1.09959
8.67812	-1.10388
8.68478	-1.10674
8.69145	-1.10722
8.69812	-1.10817
8.70478	-1.11151
8.71145	-1.11485
8.71812	-1.11866
8.72478	-1.12343
8.73145	-1.1301
8.73812	-1.1363
8.74478	-1.13916
8.75145	-1.14107
8.75812	-1.14202
8.76478	-1.14441
8.77145	-1.14727
8.77812	-1.14918
8.78478	-1.15252
8.79145	-1.15538
8.79812	-1.15681
8.80478	-1.15585
8.81145	-1.15395
8.81812	-1.15347
8.82478	-1.15252
8.83145	-1.15156
8.83812	-1.15013
8.84478	-1.14918
8.85145	-1.1487
8.85812	-1.14679
8.86478	-1.14202
8.87145	-1.13678
8.87812	-1.13344
8.88478	-1.13106
8.89145	-1.12677
8.89812	-1.12152
8.90478	-1.11818
8.91145	-1.11914
8.91812	-1.12009
8.92478	-1.11818
8.93145	-1.11532
8.93812	-1.11294
8.94478	-1.11008
8.95145	-1.10579
8.95812	-1.10197
8.96478	-1.10054
8.97145	-1.10197
8.97812	-1.10388
8.98478	-1.10531
8.99145	-1.10531
8.99812	-1.10435
9.00478	-1.10245
9.01145	-1.10245
9.01812	-1.10626
9.02478	-1.11198
9.03145	-1.12009
9.03812	-1.1282
9.04478	-1.13583
9.05145	-1.13964
9.05812	-1.14059
9.06478	-1.14012
9.07145	-1.13916
9.07812	-1.13821
9.08478	-1.13726
9.09145	-1.13726
9.09812	-1.13869
9.10478	-1.14059
9.11145	-1.1425
9.11812	-1.14441
9.12478	-1.14584
9.13145	-1.1487
9.13812	-1.15156
9.14478	-1.1549
9.15145	-1.15871
9.15812	-1.16301
9.16478	-1.16587
9.17145	-1.16587
9.17812	-1.16396
9.18478	-1.16253
9.19145	-1.16205
9.19812	-1.16396
9.20478	-1.1673
9.21145	-1.1735
9.21812	-1.18113
9.22478	-1.18589
9.23145	-1.18589
9.23812	-1.18351
9.24478	-1.18113
9.25145	-1.17826
9.25812	-1.1754
9.26478	-1.17254
9.27145	-1.17159
9.27812	-1.17064
9.28478	-1.17064
9.29145	-1.17064
9.29812	-1.16825
9.30478	-1.16444
9.31145	-1.15967
9.31812	-1.15728
9.32478	-1.15442
9.33145	-1.15061
9.33812	-1.14727
9.34478	-1.14441
9.35145	-1.14155
9.35812	-1.13726
9.36478	-1.13392
9.37145	-1.13297
9.37812	-1.13535
9.38478	-1.13964
9.39145	-1.14489
9.39812	-1.15013
9.40478	-1.15395
9.41145	-1.15442
9.41812	-1.15156
9.42478	-1.14775
9.43145	-1.14441
9.43812	-1.1425
9.44478	-1.14441
9.45145	-1.14775
9.45812	-1.15204
9.46478	-1.15681
9.47145	-1.16253
9.47812	-1.17111
9.48478	-1.17874
9.49145	-1.18399
9.49812	-1.18876
9.50478	-1.19352
9.51145	-1.19686
9.51812	-1.19638
9.52478	-1.19305
9.53145	-1.19066
9.53812	-1.19019
9.54478	-1.19066
9.55145	-1.19019
9.55812	-1.18828
9.56478	-1.18542
9.57145	-1.18256
9.57812	-1.18113
9.58478	-1.18113
9.59145	-1.18351
9.59812	-1.1878
9.60478	-1.19352
9.61145	-1.19925
9.61812	-1.20258
9.62478	-1.20258
9.63145	-1.2002
9.63812	-1.19686
9.64478	-1.19162
9.65145	-1.18446
9.65812	-1.17731
9.66478	-1.1735
9.67145	-1.17159
9.67812	-1.17016
9.68478	-1.1692
9.69145	-1.1692
9.69812	-1.1692
9.70478	-1.16825
9.71145	-1.16682
9.71812	-1.16539
9.72478	-1.16348
9.73145	-1.1611
9.73812	-1.15967
9.74478	-1.15824
9.75145	-1.15681
9.75812	-1.15585
9.76478	-1.15633
9.77145	-1.15919
9.77812	-1.16253
9.78478	-1.16587
9.79145	-1.16825
9.79812	-1.17064
9.80478	-1.17302
9.81145	-1.17636
9.81812	-1.1797
9.82478	-1.18065
9.83145	-1.18065
9.83812	-1.18065
9.84478	-1.1797
9.85145	-1.17779
9.85812	-1.17731
9.86478	-1.17922
9.87145	-1.18208
9.87812	-1.18542
9.88478	-1.18971
9.89145	-1.19495
9.89812	-1.19972
9.90478	-1.20306
9.91145	-1.20449
9.91812	-1.20449
9.92478	-1.20497
9.93145	-1.20401
9.93812	-1.20068
9.94478	-1.19686
9.95145	-1.194
9.95812	-1.19019
9.96478	-1.18351
9.97145	-1.1754
9.97812	-1.16968
9.98478	-1.1673
9.99145	-1.16634
9.99812	-1.1673
10.0048	-1.17064
10.0114	-1.17493
10.0181	-1.17779
10.0248	-1.17826
10.0314	-1.1797
10.0381	-1.18208
10.0448	-1.18351
10.0515	-1.18494
10.0581	-1.18494
10.0648	-1.18446
10.0715	-1.18017
10.0781	-1.1735
10.0848	-1.16777
10.0915	-1.16396
10.0981	-1.16301
10.1048	-1.16491
10.1114	-1.17064
10.1181	-1.17826
10.1248	-1.18589
10.1314	-1.19114
10.1381	-1.19495
10.1448	-1.19638
10.1515	-1.19591
10.1581	-1.19495
10.1648	-1.19352
10.1715	-1.194
10.1781	-1.19638
10.1848	-1.2002
10.1914	-1.20449
10.1981	-1.20687
10.2048	-1.20687
10.2114	-1.20544
10.2181	-1.20258
10.2248	-1.20115
10.2315	-1.20068
10.2381	-1.20068
10.2448	-1.2002
10.2515	-1.19877
10.2581	-1.19781
10.2648	-1.19638
10.2714	-1.19591
10.2781	-1.19781
10.2848	-1.20115
10.2914	-1.20163
10.2981	-1.20115
10.3048	-1.2002
10.3115	-1.19543
10.3181	-1.18876
10.3248	-1.1816
10.3315	-1.17922
10.3381	-1.17874
10.3448	-1.17731
10.3514	-1.17731
10.3581	-1.18017
10.3648	-1.18399
10.3714	-1.18446
10.3781	-1.18351
10.3848	-1.18208
10.3915	-1.17922
10.3981	-1.17636
10.4048	-1.17493
10.4115	-1.17636
10.4181	-1.1797
10.4248	-1.18446
10.4314	-1.18923
10.4381	-1.19352
10.4448	-1.19638
10.4514	-1.19925
10.4581	-1.20211
10.4648	-1.20687
10.4715	-1.21164
10.4781	-1.21403
10.4848	-1.2145
10.4915	-1.21593
10.4981	-1.21737
10.5048	-1.2188
10.5114	-1.21927
10.5181	-1.22261
10.5248	-1.22881
10.5314	-1.23358
10.5381	-1.23453
10.5448	-1.23072
10.5515	-1.22595
10.5581	-1.22166
10.5648	-1.21832
10.5715	-1.21593
10.5781	-1.21593
10.5848	-1.21737
10.5915	-1.21784
10.5981	-1.2145
10.6048	-1.20878
10.6114	-1.20211
10.6181	-1.19495
10.6248	-1.19066
10.6314	-1.19114
10.6381	-1.19448
10.6448	-1.19591
10.6515	-1.19638
10.6581	-1.19781
10.6648	-1.19686
10.6715	-1.19305
10.6781	-1.18876
10.6848	-1.18732
10.6914	-1.18971
10.6981	-1.19209
10.7048	-1.19448
10.7114	-1.19686
10.7181	-1.2002
10.7248	-1.20401
10.7315	-1.20735
10.7381	-1.20974
10.7448	-1.21021
10.7515	-1.21164
10.7581	-1.2145
10.7648	-1.21593
10.7714	-1.21641
10.7781	-1.21737
10.7848	-1.21975
10.7914	-1.22261
10.7981	-1.22404
10.8048	-1.22499
10.8115	-1.22738
10.8181	-1.23024
10.8248	-1.23358
10.8315	-1.23739
10.8381	-1.24121
10.8448	-1.24216
10.8514	-1.24121
10.8581	-1.23978
10.8648	-1.23692
10.8714	-1.23215
10.8781	-1.22547
10.8848	-1.21975
10.8915	-1.21498
10.8981	-1.20974
10.9048	-1.20401
10.9115	-1.19877
10.9181	-1.19543
10.9248	-1.19162
10.9314	-1.18732
10.9381	-1.18589
10.9448	-1.1878
10.9514	-1.19162
10.9581	-1.19448
10.9648	-1.19591
10.9715	-1.19781
10.9781	-1.19686
10.9848	-1.194
10.9915	-1.18971
10.9981	-1.1878
11.0048	-1.18732
11.0114	-1.18732
11.0181	-1.1878
11.0248	-1.18971
11.0314	-1.194
11.0381	-1.19925
11.0448	-1.20544
11.0515	-1.21307
11.0581	-1.2207
11.0648	-1.22786
11.0715	-1.23262
11.0781	-1.23596
11.0848	-1.23787
11.0915	-1.23739
11.0981	-1.23596
11.1048	-1.23453
11.1114	-1.2331
11.1181	-1.23167
11.1248	-1.23072
11.1314	-1.22833
11.1381	-1.22547
11.1448	-1.22213
11.1515	-1.21832
11.1581	-1.21307
11.1648	-1.20735
11.1715	-1.20401
11.1781	-1.20354
11.1848	-1.20544
11.1914	-1.20878
11.1981	-1.21403
11.2048	-1.21927
11.2114	-1.22118
11.2181	-1.21975
11.2248	-1.21546
11.2315	-1.21021
11.2381	-1.20592
11.2448	-1.20258
11.2515	-1.20211
11.2581	-1.20258
11.2648	-1.20354
11.2714	-1.20354
11.2781	-1.20211
11.2848	-1.19829
11.2914	-1.19448
11.2981	-1.19257
11.3048	-1.19352
11.3115	-1.19591
11.3181	-1.19877
11.3248	-1.20401
11.3315	-1.20926
11.3381	-1.21403
11.3448	-1.21784
11.3514	-1.22261
11.3581	-1.22786
11.3648	-1.2331
11.3714	-1.23882
11.3781	-1.24502
11.3848	-1.24931
11.3915	-1.25122
11.3981	-1.25313
11.4048	-1.25456
11.4115	-1.25408
11.4181	-1.2517
11.4248	-1.25122
11.4314	-1.25217
11.4381	-1.2517
11.4448	-1.24979
11.4514	-1.24836
11.4581	-1.24502
11.4648	-1.23978
11.4715	-1.23358
11.4781	-1.22786
11.4848	-1.22118
11.4915	-1.2145
11.4981	-1.21069
11.5048	-1.20831
11.5114	-1.20687
11.5181	-1.20401
11.5248	-1.20115
11.5314	-1.19734
11.5381	-1.19448
11.5448	-1.194
11.5515	-1.19543
11.5581	-1.19925
11.5648	-1.20449
11.5715	-1.21069
11.5781	-1.2145
11.5848	-1.21403
11.5915	-1.21212
11.5981	-1.20878
11.6048	-1.20544
11.6114	-1.20163
11.6181	-1.19781
11.6248	-1.19448
11.6314	-1.19114
11.6381	-1.18971
11.6448	-1.19019
11.6515	-1.19257
11.6581	-1.19495
11.6648	-1.19829
11.6715	-1.20258
11.6781	-1.20497
11.6848	-1.20544
11.6914	-1.20449
11.6981	-1.20306
11.7048	-1.20068
11.7114	-1.19734
11.7181	-1.194
11.7248	-1.19114
11.7315	-1.18923
11.7381	-1.18589
11.7448	-1.18208
11.7515	-1.17826
11.7581	-1.17588
11.7648	-1.17445
11.7714	-1.17302
11.7781	-1.17397
11.7848	-1.17683
11.7914	-1.1797
11.7981	-1.18256
11.8048	-1.18446
11.8115	-1.18637
11.8181	-1.18732
11.8248	-1.18685
11.8315	-1.18542
11.8381	-1.18303
11.8448	-1.18065
11.8514	-1.17922
11.8581	-1.17779
11.8648	-1.17683
11.8714	-1.1754
11.8781	-1.17588
11.8848	-1.17731
11.8915	-1.17826
11.8981	-1.17826
11.9048	-1.17922
11.9115	-1.1797
11.9181	-1.17826
11.9248	-1.17302
11.9314	-1.16682
11.9381	-1.16158
11.9448	-1.15585
11.9514	-1.14965
11.9581	-1.14489
11.9648	-1.14393
11.9715	-1.14632
11.9781	-1.14918
11.9848	-1.15204
11.9915	-1.15442
11.9981	-1.15538
12.0048	-1.15395
12.0114	-1.15061
12.0181	-1.14727
12.0248	-1.14346
12.0314	-1.13964
12.0381	-1.13821
12.0448	-1.13916
12.0515	-1.14012
12.0581	-1.13869
12.0648	-1.1363
12.0715	-1.13392
12.0781	-1.13153
12.0848	-1.1282
12.0915	-1.12438
12.0981	-1.12247
12.1048	-1.12247
12.1114	-1.12343
12.1181	-1.12391
12.1248	-1.12391
12.1314	-1.12295
12.1381	-1.122
12.1448	-1.12152
12.1515	-1.12343
12.1581	-1.12772
12.1648	-1.13297
12.1715	-1.13821
12.1781	-1.13964
12.1848	-1.13821
12.1914	-1.13535
12.1981	-1.13297
12.2048	-1.13153
12.2114	-1.12963
12.2181	-1.12915
12.2248	-1.12915
12.2315	-1.12677
12.2381	-1.12104
12.2448	-1.11485
12.2515	-1.11151
12.2581	-1.11008
12.2648	-1.10769
12.2714	-1.10531
12.2781	-1.1034
12.2848	-1.09959
12.2914	-1.09291
12.2981	-1.0848
12.3048	-1.07956
12.3115	-1.0767
12.3181	-1.07431
12.3248	-1.07241
12.3315	-1.07288
12.3381	-1.07527
12.3448	-1.07718
12.3514	-1.07765
12.3581	-1.07622
12.3648	-1.07384
12.3714	-1.07241
12.3781	-1.07193
12.3848	-1.07193
12.3915	-1.07193
12.3981	-1.07145
12.4048	-1.06955
12.4115	-1.06525
12.4181	-1.05953
12.4248	-1.05619
12.4314	-1.05715
12.4381	-1.0581
12.4448	-1.05762
12.4514	-1.05572
12.4581	-1.05381
12.4648	-1.04952
12.4715	-1.04284
12.4781	-1.03521
12.4848	-1.03188
12.4915	-1.03331
12.4981	-1.03569
12.5048	-1.03712
12.5114	-1.03712
12.5181	-1.03855
12.5248	-1.04046
12.5314	-1.04094
12.5381	-1.03855
12.5448	-1.03426
12.5515	-1.02854
12.5581	-1.02091
12.5648	-1.0128
12.5715	-1.00613
12.5781	-1.00279
12.5848	-1.00327
12.5915	-1.00708
12.5981	-1.01185
12.6048	-1.01566
12.6114	-1.01566
12.6181	-1.01089
12.6248	-1.00279
12.6314	-0.994682
12.6381	-0.98896
12.6448	-0.986099
12.6515	-0.987053
12.6581	-0.989437
12.6648	-0.992775
12.6715	-0.994682
12.6781	-0.993729
12.6848	-0.989437
12.6914	-0.983715
12.6981	-0.977516
12.7048	-0.971317
12.7114	-0.965118
12.7181	-0.95892
12.7248	-0.954151
12.7315	-0.950813
12.7381	-0.947952
12.7448	-0.945091
12.7515	-0.942707
12.7581	-0.9408
12.7648	-0.939369
12.7714	-0.936985
12.7781	-0.932693
12.7848	-0.926971
12.7914	-0.922203
12.7981	-0.918865
12.8048	-0.916481
12.8115	-0.914574
12.8181	-0.915051
12.8248	-0.919342
12.8315	-0.924587
12.8381	-0.927925
12.8448	-0.929832
12.8514	-0.932217
12.8581	-0.936031
12.8648	-0.937939
12.8714	-0.938416
12.8781	-0.939369
12.8848	-0.938892
12.8915	-0.937462
12.8981	-0.935078
12.9048	-0.93317
12.9115	-0.930786
12.9181	-0.928402
12.9248	-0.924587
12.9314	-0.920296
12.9381	-0.916958
12.9448	-0.916004
12.9514	-0.915527
12.9581	-0.913143
12.9648	-0.912189
12.9715	-0.911713
12.9781	-0.910759
12.9848	-0.906944
12.9915	-0.900745
12.9981	-0.896931

## Sheet: Supplementary Figure 1c
Time (min)	H377A + cA6
0.0052	-0.00572205
0.0118667	-0.0109673
0.0185333	-0.0195503
0.0252	-0.0281334
0.0318667	-0.0333786
0.0385333	-0.0376701
0.0452	-0.0395775
0.0518667	-0.0367165
0.0585333	-0.026226
0.0652	-0.0119209
0.0718667	0.00286102
0.0785333	0.0162125
0.0852	0.026226
0.0918667	0.0300407
0.0985333	0.0257492
0.1052	0.0181198
0.111867	0.0119209
0.118533	0.00905991
0.1252	0.00953674
0.131867	0.0133514
0.138533	0.0190735
0.1452	0.023365
0.151867	0.0243187
0.158533	0.023365
0.1652	0.0228882
0.171867	0.0228882
0.178533	0.0224113
0.1852	0.0219345
0.191867	0.0219345
0.198533	0.0228882
0.2052	0.0219345
0.211867	0.0200272
0.218533	0.0200272
0.2252	0.0214577
0.231867	0.0238419
0.238533	0.023365
0.2452	0.0224113
0.251867	0.0228882
0.258533	0.023365
0.2652	0.0228882
0.271867	0.0181198
0.278533	0.0152588
0.2852	0.0157356
0.291867	0.0195503
0.298533	0.0247955
0.3052	0.0305176
0.311867	0.0367165
0.318533	0.0405312
0.3252	0.0414848
0.331867	0.0400543
0.338533	0.0333786
0.3452	0.0252724
0.351867	0.0195503
0.358533	0.017643
0.3652	0.0171661
0.371867	0.0157356
0.378533	0.0190735
0.3852	0.0290871
0.391867	0.0457764
0.398533	0.0691414
0.4052	0.104904
0.411867	0.153065
0.418533	0.191689
0.4252	0.185966
0.431867	0.121593
0.438533	0.0290871
0.4452	-0.0305176
0.451867	0.0114441
0.458533	0.222206
0.4652	0.668526
0.471867	1.38569
0.478533	2.35415
0.4852	3.50428
0.491867	4.75359
0.498533	6.02388
0.5052	7.24459
0.511867	8.35276
0.518533	9.30786
0.5252	10.1027
0.531867	10.7617
0.538533	11.3311
0.5452	11.8723
0.551867	12.4626
0.558533	13.1869
0.5652	14.1315
0.571867	15.3985
0.578533	17.1113
0.5852	19.4068
0.591867	22.3913
0.598533	26.1154
0.6052	30.5734
0.611867	35.7342
0.618533	41.5478
0.6252	47.8644
0.631867	54.337
0.638533	60.3971
0.6452	65.3143
0.651867	68.3513
0.658533	68.9688
0.6652	67.0419
0.671867	62.9287
0.678533	57.3835
0.6852	51.4083
0.691867	46.0339
0.698533	42.0618
0.7052	39.9089
0.711867	39.6972
0.718533	41.4772
0.7252	45.3815
0.731867	51.5423
0.738533	59.7248
0.7452	69.1667
0.751867	78.8198
0.758533	87.4958
0.7652	93.6823
0.771867	95.7451
0.778533	92.8931
0.7852	85.7458
0.791867	75.7103
0.798533	64.2562
0.8052	52.8374
0.811867	42.8319
0.818533	35.0485
0.8252	29.4156
0.831867	25.3501
0.838533	22.2845
0.8452	19.855
0.851867	17.8695
0.858533	16.2249
0.8652	14.8563
0.871867	13.7219
0.878533	12.8093
0.8852	12.1918
0.891867	12.4068
0.898533	16.5648
0.9052	32.3901
0.911867	66.7915
0.918533	118.176
0.9252	176.637
0.931867	233.179
0.938533	283.743
0.9452	320.375
0.951867	331.24
0.958533	311.905
0.9652	271.343
0.971867	222.494
0.978533	171.059
0.9852	119.974
0.991867	75.2878
0.998533	43.3888
1.0052	25.2504
1.01187	16.4633
1.01853	12.3324
1.0252	10.1705
1.03187	8.82769
1.03853	7.88116
1.0452	7.16019
1.05187	6.55985
1.05853	6.0153
1.0652	5.51748
1.07187	5.10025
1.07853	4.79746
1.0852	4.62008
1.09187	4.55475
1.09853	4.58002
1.1052	4.67539
1.11187	4.83036
1.11853	5.1713
1.1252	6.18076
1.13187	8.45385
1.13853	12.1374
1.1452	16.6655
1.15187	21.2088
1.15853	25.1617
1.1652	27.9999
1.17187	29.2716
1.17853	28.9583
1.1852	27.6976
1.19187	26.3419
1.19853	25.3778
1.2052	24.8599
1.21187	24.6654
1.21853	24.6887
1.2252	24.889
1.23187	25.2705
1.23853	25.8532
1.2452	26.659
1.25187	27.7047
1.25853	28.9879
1.2652	30.4618
1.27187	32.023
1.27853	33.5212
1.2852	34.7648
1.29187	35.5473
1.29853	35.6889
1.3052	35.0809
1.31187	33.7076
1.31853	31.6491
1.3252	29.0589
1.33187	26.1335
1.33853	23.0775
1.3452	20.071
1.35187	17.2553
1.35853	14.7209
1.3652	12.5108
1.37187	10.6339
1.37853	9.07183
1.3852	7.79247
1.39187	6.7544
1.39853	5.91278
1.4052	5.23186
1.41187	4.67777
1.41853	4.22382
1.4252	3.84808
1.43187	3.53384
1.43853	3.26872
1.4452	3.04127
1.45187	2.84576
1.45853	2.67649
1.4652	2.52485
1.47187	2.38228
1.47853	2.24352
1.4852	2.11191
1.49187	1.98698
1.49853	1.86729
1.5052	1.75333
1.51187	1.64747
1.51853	1.55163
1.5252	1.46055
1.53187	1.37138
1.53853	1.2846
1.5452	1.20306
1.55187	1.12724
1.55853	1.05953
1.5652	0.999928
1.57187	0.946999
1.57853	0.898838
1.5852	0.855923
1.59187	0.82016
1.59853	0.791073
1.6052	0.769138
1.61187	0.75531
1.61853	0.747204
1.6252	0.741005
1.63187	0.735283
1.63853	0.732899
1.6452	0.736237
1.65187	0.744343
1.65853	0.75388
1.6652	0.7658
1.67187	0.783443
1.67853	0.802994
1.6852	0.821114
1.69187	0.834942
1.69853	0.843525
1.7052	0.845432
1.71187	0.838757
1.71853	0.823021
1.7252	0.80061
1.73187	0.775337
1.73853	0.753403
1.7452	0.740051
1.75187	0.734806
1.75853	0.736713
1.7652	0.74482
1.77187	0.756741
1.77853	0.771999
1.7852	0.788689
1.79187	0.806808
1.79853	0.825405
1.8052	0.844955
1.81187	0.866413
1.81853	0.890732
1.8252	0.916004
1.83187	0.940323
1.83853	0.962734
1.8452	0.983715
1.85187	1.0047
1.85853	1.02377
1.8652	1.03903
1.87187	1.0519
1.87853	1.06716
1.8852	1.08624
1.89187	1.10579
1.89853	1.12247
1.9052	1.14012
1.91187	1.15919
1.91853	1.17731
1.9252	1.19352
1.93187	1.21069
1.93853	1.22833
1.9452	1.24454
1.95187	1.25456
1.95853	1.25885
1.9652	1.25837
1.97187	1.25408
1.97853	1.24836
1.9852	1.24216
1.99187	1.23549
1.99853	1.22929
2.0052	1.22356
2.01187	1.21737
2.01853	1.20831
2.0252	1.19781
2.03187	1.18732
2.03853	1.17493
2.0452	1.15776
2.05187	1.1363
2.05853	1.11294
2.0652	1.08814
2.07187	1.06335
2.07853	1.04189
2.0852	1.02472
2.09187	1.01233
2.09853	1.0066
2.1052	1.00756
2.11187	1.01233
2.11853	1.01376
2.1252	1.01233
2.13187	1.00851
2.13853	1.00279
2.1452	0.994205
2.15187	0.983715
2.15853	0.974178
2.1652	0.968456
2.17187	0.963688
2.17853	0.95892
2.1852	0.95129
2.19187	0.94223
2.19853	0.932217
2.2052	0.92268
2.21187	0.912666
2.21853	0.901699
2.2252	0.891685
2.23187	0.883579
2.23853	0.878334
2.2452	0.874519
2.25187	0.869274
2.25853	0.863075
2.2652	0.8564
2.27187	0.849247
2.27853	0.83971
2.2852	0.829697
2.29187	0.820637
2.29853	0.812531
2.3052	0.802994
2.31187	0.79298
2.31853	0.78249
2.3252	0.771523
2.33187	0.760078
2.33853	0.751972
2.3452	0.748158
2.35187	0.745773
2.35853	0.741005
2.3652	0.734806
2.37187	0.726223
2.37853	0.714779
2.3852	0.702381
2.39187	0.69046
2.39853	0.6814
2.4052	0.673771
2.41187	0.669956
2.41853	0.669479
2.4252	0.669956
2.43187	0.67091
2.43853	0.67234
2.4452	0.674248
2.45187	0.674725
2.45853	0.672817
2.4652	0.669956
2.47187	0.668526
2.47853	0.668049
2.4852	0.668049
2.49187	0.667095
2.49853	0.664711
2.5052	0.66185
2.51187	0.658512
2.51853	0.653744
2.5252	0.648975
2.53187	0.646114
2.53853	0.645161
2.5452	0.642776
2.55187	0.638485
2.55853	0.633717
2.5652	0.628471
2.57187	0.622749
2.57853	0.614643
2.5852	0.605583
2.59187	0.596523
2.59853	0.590324
2.6052	0.585079
2.61187	0.579834
2.61853	0.573635
2.6252	0.566483
2.63187	0.559807
2.63853	0.552654
2.6452	0.546932
2.65187	0.541687
2.65853	0.536919
2.6652	0.533104
2.67187	0.528812
2.67853	0.523567
2.6852	0.516891
2.69187	0.512123
2.69853	0.511646
2.7052	0.513554
2.71187	0.514984
2.71853	0.514984
2.7252	0.51403
2.73187	0.511169
2.73853	0.505447
2.7452	0.50211
2.75187	0.501156
2.75853	0.50211
2.7652	0.501633
2.77187	0.500202
2.77853	0.498772
2.7852	0.496387
2.79187	0.493526
2.79853	0.489712
2.8052	0.48542
2.81187	0.480175
2.81853	0.473022
2.8252	0.463486
2.83187	0.454426
2.83853	0.44632
2.8452	0.439167
2.85187	0.432968
2.85853	0.427723
2.8652	0.426292
2.87187	0.427246
2.87853	0.431061
2.8852	0.436306
2.89187	0.441074
2.89853	0.443935
2.9052	0.443459
2.91187	0.439644
2.91853	0.432968
2.9252	0.423431
2.93187	0.411987
2.93853	0.401497
2.9452	0.393867
2.95187	0.389576
2.95853	0.386715
2.9652	0.383377
2.97187	0.3829
2.97853	0.384331
2.9852	0.385284
2.99187	0.381947
2.99853	0.376225
3.0052	0.371456
3.01187	0.368595
3.01853	0.36478
3.0252	0.358105
3.03187	0.350475
3.03853	0.3438
3.0452	0.339508
3.05187	0.339031
3.05853	0.340939
3.0652	0.34523
3.07187	0.349522
3.07853	0.351429
3.0852	0.351429
3.09187	0.350952
3.09853	0.350952
3.1052	0.351429
3.11187	0.351906
3.11853	0.352859
3.1252	0.351906
3.13187	0.349045
3.13853	0.344276
3.1452	0.339985
3.15187	0.341415
3.15853	0.347614
3.1652	0.356674
3.17187	0.363827
3.17853	0.367165
3.1852	0.368118
3.19187	0.366688
3.19853	0.362396
3.2052	0.358105
3.21187	0.356197
3.21853	0.357628
3.2252	0.361443
3.23187	0.361919
3.23853	0.357151
3.2452	0.348568
3.25187	0.339985
3.25853	0.332832
3.2652	0.327587
3.27187	0.326157
3.27853	0.327587
3.2852	0.331402
3.29187	0.331879
3.29853	0.330925
3.3052	0.328064
3.31187	0.32711
3.31853	0.328541
3.3252	0.329494
3.33187	0.329494
3.33853	0.326633
3.3452	0.323772
3.35187	0.320435
3.35853	0.315189
3.3652	0.30899
3.37187	0.304222
3.37853	0.299931
3.3852	0.293255
3.39187	0.284195
3.39853	0.277996
3.4052	0.277519
3.41187	0.27895
3.41853	0.283241
3.4252	0.288486
3.43187	0.294209
3.43853	0.298977
3.4452	0.301361
3.45187	0.304222
3.45853	0.307083
3.4652	0.309467
3.47187	0.309467
3.47853	0.302792
3.4852	0.294209
3.49187	0.284195
3.49853	0.275612
3.5052	0.268459
3.51187	0.26226
3.51853	0.263214
3.5252	0.267506
3.53187	0.273228
3.53853	0.277996
3.5452	0.281811
3.55187	0.286579
3.55853	0.289917
3.5652	0.293732
3.57187	0.296116
3.57853	0.29707
3.5852	0.295639
3.59187	0.295639
3.59853	0.296116
3.6052	0.294685
3.61187	0.292778
3.61853	0.291824
3.6252	0.292778
3.63187	0.292301
3.63853	0.28801
3.6452	0.283718
3.65187	0.277996
3.65853	0.27132
3.6652	0.261784
3.67187	0.254154
3.67853	0.250816
3.6852	0.247478
3.69187	0.24128
3.69853	0.234127
3.7052	0.229359
3.71187	0.228405
3.71853	0.227451
3.7252	0.225544
3.73187	0.220299
3.73853	0.2141
3.7452	0.205517
3.75187	0.19455
3.75853	0.181675
3.7652	0.173092
3.77187	0.173092
3.77853	0.17786
3.7852	0.181198
3.79187	0.182629
3.79853	0.182152
3.8052	0.179768
3.81187	0.176907
3.81853	0.174999
3.8252	0.178337
3.83187	0.184059
3.83853	0.189304
3.8452	0.191212
3.85187	0.187874
3.85853	0.182152
3.8652	0.174522
3.87187	0.167847
3.87853	0.163555
3.8852	0.162601
3.89187	0.165939
3.89853	0.1688
3.9052	0.171185
3.91187	0.173569
3.91853	0.174999
3.9252	0.175476
3.93187	0.174999
3.93853	0.174999
3.9452	0.175953
3.95187	0.17643
3.95853	0.178337
3.9652	0.182629
3.97187	0.189781
3.97853	0.199795
3.9852	0.210285
3.99187	0.221252
3.99853	0.232697
4.0052	0.245094
4.01187	0.258446
4.01853	0.270367
4.0252	0.279427
4.03187	0.285149
4.03853	0.288486
4.0452	0.290394
4.05187	0.292778
4.05853	0.2985
4.0652	0.305176
4.07187	0.310421
4.07853	0.313759
4.0852	0.319958
4.09187	0.327587
4.09853	0.331879
4.1052	0.33474
4.11187	0.339031
4.11853	0.344276
4.1252	0.347614
4.13187	0.349045
4.13853	0.353813
4.1452	0.363827
4.15187	0.377655
4.15853	0.392437
4.1652	0.404835
4.17187	0.414848
4.17853	0.422001
4.1852	0.427246
4.19187	0.432491
4.19853	0.43726
4.2052	0.444412
4.21187	0.449657
4.21853	0.452518
4.2252	0.452518
4.23187	0.450611
4.23853	0.44775
4.2452	0.442982
4.25187	0.438213
4.25853	0.433922
4.2652	0.427723
4.27187	0.416756
4.27853	0.403881
4.2852	0.393867
4.29187	0.386715
4.29853	0.380993
4.3052	0.375748
4.31187	0.37384
4.31853	0.373363
4.3252	0.370502
4.33187	0.365734
4.33853	0.361443
4.3452	0.359058
4.35187	0.357151
4.35853	0.35429
4.3652	0.350952
4.37187	0.344753
4.37853	0.337124
4.3852	0.329018
4.39187	0.323296
4.39853	0.318527
4.4052	0.315189
4.41187	0.314713
4.41853	0.314236
4.4252	0.313282
4.43187	0.309467
4.43853	0.303268
4.4452	0.294209
4.45187	0.282288
4.45853	0.26989
4.4652	0.258446
4.47187	0.249386
4.47853	0.24128
4.4852	0.233173
4.49187	0.225544
4.49853	0.219822
4.5052	0.216484
4.51187	0.212669
4.51853	0.208378
4.5252	0.203609
4.53187	0.196934
4.53853	0.187397
4.5452	0.174046
4.55187	0.160694
4.55853	0.14782
4.5652	0.135422
4.57187	0.125885
4.57853	0.117779
4.5852	0.109196
4.59187	0.0987053
4.59853	0.087738
4.6052	0.079155
4.61187	0.0705719
4.61853	0.0600815
4.6252	0.0491142
4.63187	0.0395775
4.63853	0.0300407
4.6452	0.0209808
4.65187	0.0119209
4.65853	0.00333786
4.6652	-0.00429153
4.67187	-0.00953674
4.67853	-0.014782
4.6852	-0.0224113
4.69187	-0.0324249
4.69853	-0.0424385
4.7052	-0.0514984
4.71187	-0.0596046
4.71853	-0.0662804
4.7252	-0.0696182
4.73187	-0.0715256
4.73853	-0.0748634
4.7452	-0.0810623
4.75187	-0.0882149
4.75853	-0.0939369
4.7652	-0.0982285
4.77187	-0.102043
4.77853	-0.105381
4.7852	-0.107765
4.79187	-0.111103
4.79853	-0.118256
4.8052	-0.126839
4.81187	-0.133514
4.81853	-0.136852
4.8252	-0.138283
4.83187	-0.141621
4.83853	-0.144482
4.8452	-0.145912
4.85187	-0.143528
4.85853	-0.139713
4.8652	-0.138283
4.87187	-0.13876
4.87853	-0.141621
4.8852	-0.146866
4.89187	-0.155449
4.89853	-0.166893
4.9052	-0.175953
4.91187	-0.180721
4.91853	-0.180244
4.9252	-0.179291
4.93187	-0.180244
4.93853	-0.182629
4.9452	-0.184059
4.95187	-0.183105
4.95853	-0.180721
4.9652	-0.17786
4.97187	-0.172615
4.97853	-0.168324
4.9852	-0.168324
4.99187	-0.173092
4.99853	-0.180721
5.0052	-0.18692
5.01187	-0.192642
5.01853	-0.197411
5.0252	-0.198841
5.03187	-0.196934
5.03853	-0.195503
5.0452	-0.197887
5.05187	-0.202179
5.05853	-0.205994
5.0652	-0.208378
5.07187	-0.210762
5.07853	-0.21553
5.0852	-0.220299
5.09187	-0.223637
5.09853	-0.22459
5.1052	-0.226498
5.11187	-0.228882
5.11853	-0.230789
5.1252	-0.230789
5.13187	-0.231743
5.13853	-0.234127
5.1452	-0.236034
5.15187	-0.236034
5.15853	-0.234604
5.1652	-0.234127
5.17187	-0.233173
5.17853	-0.231266
5.1852	-0.228882
5.19187	-0.225544
5.19853	-0.220776
5.2052	-0.214577
5.21187	-0.209332
5.21853	-0.208378
5.2252	-0.210285
5.23187	-0.215054
5.23853	-0.218868
5.2452	-0.220776
5.25187	-0.218391
5.25853	-0.2141
5.2652	-0.208855
5.27187	-0.202656
5.27853	-0.19598
5.2852	-0.192642
5.29187	-0.190258
5.29853	-0.188351
5.3052	-0.184536
5.31187	-0.181675
5.31853	-0.179291
5.3252	-0.17643
5.33187	-0.174522
5.33853	-0.175953
5.3452	-0.180244
5.35187	-0.183582
5.35853	-0.185013
5.3652	-0.187397
5.37187	-0.189304
5.37853	-0.187874
5.3852	-0.183105
5.39187	-0.176907
5.39853	-0.170708
5.4052	-0.164032
5.41187	-0.155926
5.41853	-0.14782
5.4252	-0.141621
5.43187	-0.139236
5.43853	-0.141144
5.4452	-0.143528
5.45187	-0.144958
5.45853	-0.145435
5.4652	-0.14782
5.47187	-0.14782
5.47853	-0.143528
5.4852	-0.135899
5.49187	-0.127316
5.49853	-0.12207
5.5052	-0.117302
5.51187	-0.113487
5.51853	-0.110149
5.5252	-0.110149
5.53187	-0.112057
5.53853	-0.11301
5.5452	-0.11301
5.55187	-0.112534
5.55853	-0.11301
5.5652	-0.111103
5.57187	-0.107288
5.57853	-0.101089
5.5852	-0.0939369
5.59187	-0.0886917
5.59853	-0.0858307
5.6052	-0.0858307
5.61187	-0.0872612
5.61853	-0.0886917
5.6252	-0.0867844
5.63187	-0.0786781
5.63853	-0.0667572
5.6452	-0.0543594
5.65187	-0.0452995
5.65853	-0.0419617
5.6652	-0.0448227
5.67187	-0.0524521
5.67853	-0.0634193
5.6852	-0.0748634
5.69187	-0.0834465
5.69853	-0.0858307
5.7052	-0.0834465
5.71187	-0.0810623
5.71853	-0.0786781
5.7252	-0.0762939
5.73187	-0.0729561
5.73853	-0.0710487
5.7452	-0.0705719
5.75187	-0.0705719
5.75853	-0.0715256
5.7652	-0.0724792
5.77187	-0.0724792
5.77853	-0.0696182
5.7852	-0.0648499
5.79187	-0.0581741
5.79853	-0.0524521
5.8052	-0.0486374
5.81187	-0.0491142
5.81853	-0.0519753
5.8252	-0.0562668
5.83187	-0.0610352
5.83853	-0.0662804
5.8452	-0.0686646
5.85187	-0.0691414
5.85853	-0.0739098
5.8652	-0.082016
5.87187	-0.0910759
5.87853	-0.0982285
5.8852	-0.102043
5.89187	-0.103474
5.89853	-0.100613
5.9052	-0.0944138
5.91187	-0.0882149
5.91853	-0.0834465
5.9252	-0.082016
5.93187	-0.0844002
5.93853	-0.0910759
5.9452	-0.101089
5.95187	-0.109673
5.95853	-0.116825
5.9652	-0.122547
5.97187	-0.130653
5.97853	-0.14019
5.9852	-0.146389
5.99187	-0.152111
5.99853	-0.158787
6.0052	-0.165939
6.01187	-0.170231
6.01853	-0.171661
6.0252	-0.172615
6.03187	-0.171185
6.03853	-0.165939
6.0452	-0.161171
6.05187	-0.159264
6.05853	-0.159264
6.0652	-0.158787
6.07187	-0.15831
6.07853	-0.159264
6.0852	-0.160217
6.09187	-0.157356
6.09853	-0.152588
6.1052	-0.148296
6.11187	-0.14925
6.11853	-0.153065
6.1252	-0.157356
6.13187	-0.161171
6.13853	-0.163078
6.1452	-0.162125
6.15187	-0.157833
6.15853	-0.152111
6.1652	-0.144958
6.17187	-0.136375
6.17853	-0.1297
6.1852	-0.124454
6.19187	-0.117779
6.19853	-0.109673
6.2052	-0.10252
6.21187	-0.0987053
6.21853	-0.0963211
6.2252	-0.0948906
6.23187	-0.0953674
6.23853	-0.0972748
6.2452	-0.0967979
6.25187	-0.0948906
6.25853	-0.0925064
6.2652	-0.0891685
6.27187	-0.084877
6.27853	-0.082016
6.2852	-0.0834465
6.29187	-0.0853539
6.29853	-0.0858307
6.3052	-0.0858307
6.31187	-0.0853539
6.31853	-0.0834465
6.3252	-0.079155
6.33187	-0.0710487
6.33853	-0.0605583
6.3452	-0.0514984
6.35187	-0.0443459
6.35853	-0.0376701
6.3652	-0.0329018
6.37187	-0.0314713
6.37853	-0.035286
6.3852	-0.0405312
6.39187	-0.0457764
6.39853	-0.0500679
6.4052	-0.0529289
6.41187	-0.0529289
6.41853	-0.0505447
6.4252	-0.0500679
6.43187	-0.0529289
6.43853	-0.058651
6.4452	-0.0619888
6.45187	-0.0600815
6.45853	-0.0553131
6.4652	-0.0486374
6.47187	-0.0405312
6.47853	-0.0295639
6.4852	-0.0209808
6.49187	-0.0181198
6.49853	-0.0200272
6.5052	-0.0200272
6.51187	-0.017643
6.51853	-0.0162125
6.5252	-0.0171661
6.53187	-0.0200272
6.53853	-0.0214577
6.5452	-0.0214577
6.55187	-0.0209808
6.55853	-0.020504
6.5652	-0.0209808
6.57187	-0.0200272
6.57853	-0.0190735
6.5852	-0.0200272
6.59187	-0.0214577
6.59853	-0.0228882
6.6052	-0.0209808
6.61187	-0.0171661
6.61853	-0.0119209
6.6252	-0.00572205
6.63187	0.00238419
6.63853	0.00858307
6.6452	0.0100136
6.65187	0.00715256
6.65853	0.000476837
6.6652	-0.00905991
6.67187	-0.0214577
6.67853	-0.0362396
6.6852	-0.0495911
6.69187	-0.0629425
6.69853	-0.0729561
6.7052	-0.0815392
6.71187	-0.087738
6.71853	-0.0896454
6.7252	-0.0867844
6.73187	-0.0796318
6.73853	-0.0724792
6.7452	-0.0662804
6.75187	-0.0600815
6.75853	-0.0553131
6.7652	-0.0510216
6.77187	-0.0486374
6.77853	-0.0472069
6.7852	-0.0481606
6.79187	-0.0505447
6.79853	-0.0548363
6.8052	-0.0596046
6.81187	-0.0662804
6.81853	-0.0720024
6.8252	-0.0739098
6.83187	-0.0700951
6.83853	-0.0624657
6.8452	-0.0548363
6.85187	-0.0472069
6.85853	-0.0395775
6.8652	-0.0319481
6.87187	-0.0267029
6.87853	-0.0243187
6.8852	-0.0219345
6.89187	-0.0185966
6.89853	-0.014782
6.9052	-0.0114441
6.91187	-0.00810623
6.91853	-0.0038147
6.9252	0.00238419
6.93187	0.00667572
6.93853	0.00905991
6.9452	0.0114441
6.95187	0.0162125
6.95853	0.0200272
6.9652	0.020504
6.97187	0.0214577
6.97853	0.0247955
6.9852	0.0281334
6.99187	0.0281334
6.99853	0.0252724
7.0052	0.0228882
7.01187	0.0243187
7.01853	0.0257492
7.0252	0.0247955
7.03187	0.0243187
7.03853	0.0286102
7.0452	0.0362396
7.05187	0.0405312
7.05853	0.0391006
7.0652	0.0362396
7.07187	0.0338554
7.07853	0.0300407
7.0852	0.0243187
7.09187	0.017643
7.09853	0.0138283
7.1052	0.0119209
7.11187	0.00905991
7.11853	0.0038147
7.1252	-0.000476837
7.13187	-0.00238419
7.13853	-0.00286102
7.1452	-0.00286102
7.15187	-0.00238419
7.15853	-0.00190735
7.1652	-0.00286102
7.17187	-0.00333786
7.17853	-0.0038147
7.1852	-0.000953674
7.19187	0.00286102
7.19853	0.00762939
7.2052	0.0119209
7.21187	0.0128746
7.21853	0.00953674
7.2252	0.00238419
7.23187	-0.00619888
7.23853	-0.017643
7.2452	-0.0309944
7.25187	-0.0452995
7.25853	-0.0543594
7.2652	-0.0600815
7.27187	-0.0634193
7.27853	-0.0619888
7.2852	-0.0567436
7.29187	-0.0514984
7.29853	-0.0500679
7.3052	-0.0505447
7.31187	-0.0529289
7.31853	-0.058651
7.3252	-0.0658035
7.33187	-0.0681877
7.33853	-0.0653267
7.3452	-0.0596046
7.35187	-0.0543594
7.35853	-0.0505447
7.3652	-0.0481606
7.37187	-0.0476837
7.37853	-0.0491142
7.3852	-0.0495911
7.39187	-0.0481606
7.39853	-0.043869
7.4052	-0.038147
7.41187	-0.0333786
7.41853	-0.0309944
7.4252	-0.0319481
7.43187	-0.0357628
7.43853	-0.038147
7.4452	-0.0376701
7.45187	-0.035286
7.45853	-0.0319481
7.4652	-0.0281334
7.47187	-0.0228882
7.47853	-0.017643
7.4852	-0.0128746
7.49187	-0.00667572
7.49853	0
7.5052	0.00572205
7.51187	0.00715256
7.51853	0.00524521
7.5252	0.00238419
7.53187	-0.00286102
7.53853	-0.0104904
7.5452	-0.0181198
7.55187	-0.0238419
7.55853	-0.0247955
7.5652	-0.0243187
7.57187	-0.023365
7.57853	-0.0214577
7.5852	-0.0190735
7.59187	-0.0152588
7.59853	-0.0119209
7.6052	-0.00905991
7.61187	-0.00572205
7.61853	-0.0038147
7.6252	-0.00333786
7.63187	-0.00619888
7.63853	-0.0100136
7.6452	-0.0162125
7.65187	-0.0228882
7.65853	-0.0281334
7.6652	-0.0295639
7.67187	-0.0286102
7.67853	-0.0309944
7.6852	-0.0371933
7.69187	-0.043869
7.69853	-0.0486374
7.7052	-0.0514984
7.71187	-0.0557899
7.71853	-0.0591278
7.7252	-0.0605583
7.73187	-0.0634193
7.73853	-0.0691414
7.7452	-0.0777245
7.75187	-0.087738
7.75853	-0.0982285
7.7652	-0.107288
7.77187	-0.112057
7.77853	-0.114918
7.7852	-0.118256
7.79187	-0.120163
7.79853	-0.120163
7.8052	-0.118732
7.81187	-0.117302
7.81853	-0.116348
7.8252	-0.112534
7.83187	-0.107288
7.83853	-0.10252
7.8452	-0.099659
7.85187	-0.0967979
7.85853	-0.0925064
7.8652	-0.087738
7.87187	-0.0829697
7.87853	-0.0801086
7.8852	-0.0796318
7.89187	-0.079155
7.89853	-0.0782013
7.9052	-0.0762939
7.91187	-0.0724792
7.91853	-0.0662804
7.9252	-0.0572205
7.93187	-0.0472069
7.93853	-0.0367165
7.9452	-0.0271797
7.95187	-0.0185966
7.95853	-0.00905991
7.9652	0.00238419
7.97187	0.0128746
7.97853	0.0157356
7.9852	0.0143051
7.99187	0.0143051
7.99853	0.017643
8.0052	0.0214577
8.01187	0.026226
8.01853	0.0348091
8.0252	0.0452995
8.03187	0.0543594
8.03853	0.0576973
8.0452	0.0562668
8.05187	0.0519753
8.05853	0.0443459
8.0652	0.035286
8.07187	0.0257492
8.07853	0.0190735
8.0852	0.0128746
8.09187	0.00715256
8.09853	0.00429153
8.1052	0.0038147
8.11187	0.00524521
8.11853	0.00429153
8.1252	0.0038147
8.13187	0.00143051
8.13853	-0.00429153
8.1452	-0.0119209
8.15187	-0.0195503
8.15853	-0.0238419
8.1652	-0.026226
8.17187	-0.026226
8.17853	-0.0271797
8.1852	-0.0300407
8.19187	-0.0348091
8.19853	-0.043869
8.2052	-0.0572205
8.21187	-0.0700951
8.21853	-0.0782013
8.2252	-0.082016
8.23187	-0.0834465
8.23853	-0.0839233
8.2452	-0.082016
8.25187	-0.0810623
8.25853	-0.0824928
8.2652	-0.0858307
8.27187	-0.0891685
8.27853	-0.0896454
8.2852	-0.0867844
8.29187	-0.0805855
8.29853	-0.0720024
8.3052	-0.064373
8.31187	-0.0591278
8.31853	-0.0567436
8.3252	-0.0572205
8.33187	-0.0591278
8.33853	-0.0596046
8.3452	-0.0567436
8.35187	-0.0495911
8.35853	-0.0400543
8.3652	-0.0305176
8.37187	-0.0195503
8.37853	-0.00715256
8.3852	0.00572205
8.39187	0.0166893
8.39853	0.0238419
8.4052	0.0305176
8.41187	0.0348091
8.41853	0.0367165
8.4252	0.0367165
8.43187	0.038147
8.43853	0.0419617
8.4452	0.0448227
8.45187	0.0476837
8.45853	0.0510216
8.4652	0.0529289
8.47187	0.0500679
8.47853	0.0452995
8.4852	0.041008
8.49187	0.0400543
8.49853	0.041008
8.5052	0.0457764
8.51187	0.0519753
8.51853	0.0572205
8.5252	0.0619888
8.53187	0.0648499
8.53853	0.0634193
8.5452	0.0567436
8.55187	0.0481606
8.55853	0.0395775
8.5652	0.0305176
8.57187	0.0219345
8.57853	0.0157356
8.5852	0.0114441
8.59187	0.00667572
8.59853	0.000476837
8.6052	-0.00810623
8.61187	-0.0190735
8.61853	-0.0300407
8.6252	-0.0395775
8.63187	-0.0443459
8.63853	-0.0443459
8.6452	-0.0429153
8.65187	-0.0400543
8.65853	-0.0386238
8.6652	-0.038147
8.67187	-0.0391006
8.67853	-0.0395775
8.6852	-0.0386238
8.69187	-0.0405312
8.69853	-0.0452995
8.7052	-0.0514984
8.71187	-0.0529289
8.71853	-0.0534058
8.7252	-0.0548363
8.73187	-0.0572205
8.73853	-0.0567436
8.7452	-0.0543594
8.75187	-0.0548363
8.75853	-0.0567436
8.7652	-0.0543594
8.77187	-0.0472069
8.77853	-0.0386238
8.7852	-0.0319481
8.79187	-0.0267029
8.79853	-0.0209808
8.8052	-0.0157356
8.81187	-0.0104904
8.81853	-0.0038147
8.8252	0.00286102
8.83187	0.00858307
8.83853	0.0119209
8.8452	0.0128746
8.85187	0.0133514
8.85853	0.0128746
8.8652	0.0138283
8.87187	0.0162125
8.87853	0.0190735
8.8852	0.0224113
8.89187	0.0224113
8.89853	0.0185966
8.9052	0.0133514
8.91187	0.00762939
8.91853	0.00476837
8.9252	0.00286102
8.93187	0.00143051
8.93853	0.00286102
8.9452	0.00429153
8.95187	0.00715256
8.95853	0.00619888
8.9652	0.00143051
8.97187	-0.00572205
8.97853	-0.0100136
8.9852	-0.00619888
8.99187	0
8.99853	0.00333786
9.0052	0
9.01187	-0.00524521
9.01853	-0.0152588
9.0252	-0.0324249
9.03187	-0.0529289
9.03853	-0.0700951
9.0452	-0.0772476
9.05187	-0.0715256
9.05853	-0.0534058
9.0652	-0.0343323
9.07187	-0.0243187
9.07853	-0.0257492
9.0852	-0.0271797
9.09187	-0.035286
9.09853	-0.0562668
9.1052	-0.079155
9.11187	-0.0925064
9.11853	-0.0920296
9.1252	-0.0915527
9.13187	-0.0910759
9.13853	-0.0715256
9.1452	-0.0376701
9.15187	-0.00762939
9.15853	-0.00143051
9.1652	-0.00715256
9.17187	-0.0152588
9.17853	-0.0405312
9.1852	-0.0786781
9.19187	-0.106812
9.19853	-0.0939369
9.2052	-0.0624657
9.21187	-0.0376701
9.21853	-0.0324249
9.2252	-0.0333786
9.23187	-0.0443459
9.23853	-0.0782013
9.2452	-0.118732
9.25187	-0.151634
9.25853	-0.165939
9.2652	-0.172615
9.27187	-0.173569
9.27853	-0.158787
9.2852	-0.137806
9.29187	-0.118732
9.29853	-0.110626
9.3052	-0.114441
9.31187	-0.124454
9.31853	-0.152111
9.3252	-0.190735
9.33187	-0.228882
9.33853	-0.256062
9.3452	-0.253201
9.35187	-0.223637
9.35853	-0.183582
9.3652	-0.153542
9.37187	-0.141621
9.37853	-0.136375
9.3852	-0.156403
9.39187	-0.193119
9.39853	-0.227928
9.4052	-0.222206
9.41187	-0.156403
9.41853	-0.0853539
9.4252	-0.0457764
9.43187	-0.0691414
9.43853	-0.106335
9.4452	-0.148773
9.45187	-0.133038
9.45853	-0.0391006
9.4652	0.0915527
9.47187	0.196934
9.47853	0.236511
9.4852	0.235081
9.49187	0.143528
9.49853	0.000953674
9.5052	-0.133991
9.51187	-0.191689
9.51853	-0.174999
9.5252	-0.14019
9.53187	-0.128269
9.53853	-0.171185
9.5452	-0.183105
9.55187	-0.0939369
9.55853	0.0414848
9.5652	0.140667
9.57187	0.166416
9.57853	0.198364
9.5852	0.191689
9.59187	0.0810623
9.59853	-0.102997
9.6052	-0.26226
9.61187	-0.337124
9.61853	-0.389099
9.6252	-0.436306
9.63187	-0.474453
9.63853	-0.483036
9.6452	-0.441551
9.65187	-0.174046
9.65853	0.368118
9.6652	0.921726
9.67187	1.25885
9.67853	1.31083
9.6852	1.26743
9.69187	0.99802
9.69853	0.458241
9.7052	-0.0805855
9.71187	-0.400066
9.71853	-0.449181
9.7252	-0.463963
9.73187	-0.439644
9.73853	-0.351429
9.7452	-0.243187
9.75187	-0.162601
9.75853	-0.107288
9.7652	0.0114441
9.77187	0.149727
9.77853	0.24128
9.7852	0.259399
9.79187	0.239849
9.79853	0.201702
9.8052	0.0929832
9.81187	-0.0686646
9.81853	-0.243187
9.8252	-0.388145
9.83187	-0.493526
9.83853	-0.552177
9.8452	-0.575066
9.85187	-0.568867
9.85853	-0.469208
9.8652	-0.205517
9.87187	0.141144
9.87853	0.410557
9.8852	0.531673
9.89187	0.556946
9.89853	0.458241
9.9052	0.194073
9.91187	-0.155449
9.91853	-0.416279
9.9252	-0.475883
9.93187	-0.423431
9.93853	-0.319481
9.9452	-0.19455
9.95187	0.038147
9.95853	0.297546
9.9652	0.43726
9.97187	0.415325
9.97853	0.298023
9.9852	0.175953
9.99187	0.0100136
9.99853	-0.0805855
10.0052	0.038147
10.0119	0.349522
10.0185	0.697136
10.0252	0.9408
10.0319	1.07956
10.0385	1.05762
10.0452	0.850677
10.0519	0.576973
10.0585	0.40102
10.0652	0.393867
10.0719	0.531197
10.0785	0.833035
10.0852	1.23787
10.0919	1.60503
10.0985	1.81293
10.1052	1.86682
10.1119	1.78671
10.1185	1.57595
10.1252	1.35946
10.1319	1.23072
10.1385	1.16444
10.1452	1.12295
10.1519	1.15108
10.1585	1.30177
10.1652	1.51443
10.1719	1.73855
10.1785	1.99699
10.1852	2.26259
10.1919	2.46143
10.1985	2.58589
10.2052	2.6741
10.2119	2.74134
10.2185	2.74181
10.2252	2.69794
10.2319	2.62165
10.2385	2.51675
10.2452	2.39897
10.2519	2.33221
10.2585	2.39563
10.2652	2.52962
10.2719	2.69413
10.2785	2.78139
10.2852	2.77567
10.2919	2.8019
10.2985	2.96354
10.3052	3.32832
10.3119	3.75891
10.3185	4.12893
10.3252	4.36974
10.3319	4.43888
10.3385	4.37927
10.3452	4.19855
10.3519	4.00925
10.3585	3.96442
10.3652	4.09555
10.3719	4.31728
10.3785	4.498
10.3852	4.60672
10.3919	4.6401
10.3985	4.61674
10.4052	4.58193
10.4119	4.59051
10.4185	4.5867
10.4252	4.52852
10.4319	4.43888
10.4385	4.3788
10.4452	4.42982
10.4519	4.53377
10.4585	4.61578
10.4652	4.62818
10.4719	4.51422
10.4785	4.28104
10.4852	3.85141
10.4919	3.23296
10.4985	2.61641
10.5052	2.1472
10.5119	1.93357
10.5185	1.88017
10.5252	1.92976
10.5319	2.10142
10.5385	2.33173
10.5452	2.5301
10.5519	2.61021
10.5585	2.63977
10.5652	2.67649
10.5719	2.65741
10.5785	2.5444
10.5852	2.44904
10.5919	2.5878
10.5985	2.94971
10.6052	3.37029
10.6119	3.68881
10.6185	3.88718
10.6252	4.01068
10.6319	3.96585
10.6385	3.72696
10.6452	3.38268
10.6519	3.14999
10.6585	3.10469
10.6652	3.13091
10.6719	3.16334
10.6785	3.22342
10.6852	3.34644
10.6919	3.47185
10.6985	3.59392
10.7052	3.81327
10.7119	4.14133
10.7185	4.61388
10.7252	5.17178
10.7319	5.71823
10.7385	6.08873
10.7452	6.21605
10.7519	6.21986
10.7585	6.08635
10.7652	5.80502
10.7719	5.4388
10.7785	5.16987
10.7852	5.12457
10.7919	5.21612
10.7985	5.26381
10.8052	5.2495
10.8119	5.24139
10.8185	5.33009
10.8252	5.34201
10.8319	5.21374
10.8385	5.0621
10.8452	4.97484
10.8519	4.99821
10.8585	5.06735
10.8652	5.1899
10.8719	5.3339
10.8785	5.4574
10.8852	5.56898
10.8919	5.69868
10.8985	5.826
10.9052	5.92136
10.9119	5.93615
10.9185	5.89228
10.9252	5.84888
10.9319	5.72157
10.9385	5.50508
10.9452	5.35822
10.9519	5.47886
10.9585	5.89132
10.9652	6.37817
10.9719	6.87456
10.9785	7.31134
10.9852	7.55644
10.9919	7.59745
10.9985	7.49493
11.0052	7.35807
11.0119	7.11632
11.0185	6.76584
11.0252	6.45256
11.0319	6.19745
11.0385	6.01149
11.0452	5.91564
11.0519	6.01053
11.0585	6.28185
11.0652	6.59657
11.0719	6.88696
11.0785	7.11346
11.0852	7.24792
11.0919	7.30848
11.0985	7.38668
11.1052	7.46775
11.1119	7.45201
11.1185	7.29704
11.1252	7.0219
11.1319	6.64949
11.1385	6.12545
11.1452	5.58472
11.1519	5.18656
11.1585	4.98533
11.1652	4.94385
11.1719	4.94671
11.1785	5.0478
11.1852	5.29957
11.1919	5.72729
11.1985	6.20079
11.2052	6.57606
11.2119	6.87456
11.2185	7.17592
11.2252	7.49016
11.2319	7.67183
11.2385	7.72524
11.2452	7.74908
11.2519	7.89642
11.2585	8.05664
11.2652	8.05426
11.2719	8.00848
11.2785	8.00514
11.2852	8.02803
11.2919	7.8764
11.2985	7.65181
11.3052	7.58839
11.3119	7.61843
11.3185	7.66182
11.3252	7.71761
11.3319	7.91979
11.3385	8.17537
11.3452	8.2612
11.3519	8.1706
11.3585	7.9999
11.3652	7.87401
11.3719	7.79819
11.3785	7.75433
11.3852	7.78437
11.3919	7.91264
11.3985	8.11052
11.4052	8.28934
11.4119	8.44336
11.4185	8.58831
11.4252	8.69083
11.4319	8.66795
11.4385	8.52156
11.4452	8.37088
11.4519	8.22306
11.4585	8.11148
11.4652	7.99417
11.4719	7.88689
11.4785	7.80869
11.4852	7.77435
11.4919	7.91645
11.4985	8.21733
11.5052	8.66365
11.5119	9.15337
11.5185	9.58395
11.5252	9.93967
11.5319	10.1228
11.5385	10.1929
11.5452	10.1919
11.5519	10.1595
11.5585	10.1686
11.5652	10.1833
11.5719	10.3064
11.5785	10.4437
11.5852	10.4508
11.5919	10.3116
11.5985	10.098
11.6052	9.93299
11.6119	9.70888
11.6185	9.4552
11.6252	9.33838
11.6319	9.37271
11.6385	9.43422
11.6452	9.35888
11.6519	9.24253
11.6585	9.11427
11.6652	8.97646
11.6719	8.89683
11.6785	8.93497
11.6852	9.12476
11.6919	9.32837
11.6985	9.51338
11.7052	9.64546
11.7119	9.70078
11.7185	9.66883
11.7252	9.62353
11.7319	9.60302
11.7385	9.62782
11.7452	9.65405
11.7519	9.75704
11.7585	9.9287
11.7652	10.1085
11.7719	10.2444
11.7785	10.314
11.7852	10.3893
11.7919	10.4551
11.7985	10.6258
11.8052	10.8814
11.8119	11.1456
11.8185	11.3244
11.8252	11.4398
11.8319	11.5757
11.8385	11.6301
11.8452	11.5314
11.8519	11.404
11.8585	11.3769
11.8652	11.4832
11.8719	11.5829
11.8785	11.6582
11.8852	11.7111
11.8919	11.5342
11.8985	11.0321
11.9052	10.2515
11.9119	9.39322
11.9185	8.51536
11.9252	7.586
11.9319	6.8121
11.9385	6.30474
11.9452	6.01959
11.9519	5.84507
11.9585	5.83506
11.9652	6.14834
11.9719	6.74152
11.9785	7.46012
11.9852	8.17776
11.9919	8.88824
11.9985	9.51719
12.0052	9.97782
12.0119	10.2444
12.0185	10.3555
12.0252	10.3316
12.0319	10.107
12.0385	9.78947
12.0452	9.52435
12.0519	9.38797
12.0585	9.41277
12.0652	9.60302
12.0719	9.94444
12.0785	10.2711
12.0852	10.4322
12.0919	10.4079
12.0985	10.2277
12.1052	9.94062
12.1119	9.56392
12.1185	9.11379
12.1252	8.60119
12.1319	8.21495
12.1385	8.11434
12.1452	8.42667
12.1519	9.00316
12.1585	9.64117
12.1652	10.3703
12.1719	10.8795
12.1785	11.1585
12.1852	11.075
12.1919	10.7565
12.1985	10.4208
12.2052	10.1066
12.2119	9.96447
12.2185	9.72271
12.2252	9.23109
12.2319	8.76999
12.2385	8.56447
12.2452	8.39472
12.2519	8.04472
12.2585	7.54929
12.2652	7.22837
12.2719	6.90603
12.2785	6.38151
12.2852	5.91755
12.2919	5.82552
12.2985	6.03628
12.3052	6.20556
12.3119	6.14262
12.3185	6.00195
12.3252	5.77593
12.3319	5.3339
12.3385	4.83799
12.3452	4.47464
12.3519	4.37975
12.3585	4.39692
12.3652	4.43888
12.3719	4.50134
12.3785	4.58241
12.3852	4.68016
12.3919	4.79221
12.3985	4.90808
12.4052	5.01585
12.4119	5.11026
12.4185	5.18703
12.4252	5.2433
12.4319	5.27573
12.4385	5.28669
12.4452	5.28002
12.4519	5.25761
12.4585	5.21851
12.4652	5.16272
12.4719	5.09644
12.4785	5.02872
12.4852	4.96054
12.4919	4.88997
12.4985	4.81844
12.5052	4.74691
12.5119	4.67539
12.5185	4.59909
12.5252	4.52089
12.5319	4.44603
12.5385	4.37641
12.5452	4.31252
12.5519	4.25386
12.5585	4.20284
12.5652	4.15611
12.5719	4.1132
12.5785	4.0741
12.5852	4.03833
12.5919	4.00114
12.5985	3.95823
12.6052	3.91102
12.6119	3.86238
12.6185	3.81279
12.6252	3.76129
12.6319	3.71075
12.6385	3.66354
12.6452	3.61872
12.6519	3.5758
12.6585	3.53146
12.6652	3.48377
12.6719	3.43227
12.6785	3.37696
12.6852	3.32212
12.6919	3.26824
12.6985	3.21579
12.7052	3.16429
12.7119	3.1147
12.7185	3.06845
12.7252	3.02267
12.7319	2.97546
12.7385	2.92683
12.7452	2.88057
12.7519	2.83909
12.7585	2.8019
12.7652	2.7647
12.7719	2.72703
12.7785	2.68936
12.7852	2.65265
12.7919	2.61307
12.7985	2.57063
12.8052	2.53057
12.8119	2.49243
12.8185	2.45619
12.8252	2.42233
12.8319	2.39086
12.8385	2.36177
12.8452	2.33173
12.8519	2.30122
12.8585	2.27118
12.8652	2.24257
12.8719	2.21682
12.8785	2.19154
12.8852	2.16722
12.8919	2.14148
12.8985	2.11191
12.9052	2.07758
12.9119	2.04229
12.9185	2.00987
12.9252	1.98174
12.9319	1.95408
12.9385	1.92642
12.9452	1.9002
12.9519	1.87349
12.9585	1.84345
12.9652	1.80912
12.9719	1.7724
12.9785	1.73521
12.9852	1.69754
12.9919	1.66035
12.9985	1.62363

## Sheet: Supplementary Figure 1e
Time (min)	cA6 standard
0.00311667	-1.41191
0.00978333	-1.33753
0.01645	-0.78392
0.0231167	0.197887
0.0297833	1.441
0.03645	2.40898
0.0431167	2.75564
0.0497833	2.38323
0.05645	1.56689
0.0631167	0.377655
0.0697833	-0.955582
0.07645	-2.23637
0.0831167	-3.11089
0.0897833	-3.25823
0.09645	-2.97117
0.103117	-2.4724
0.109783	-2.08187
0.11645	-1.47295
0.123117	-0.622272
0.129783	-0.0929832
0.13645	-0.100136
0.143117	-0.457764
0.149783	-0.654697
0.15645	-0.704765
0.163117	-1.04666
0.169783	-1.46008
0.17645	-1.63507
0.183117	-1.49155
0.189783	-1.26457
0.19645	-1.36137
0.203117	-1.49488
0.209783	-1.67131
0.21645	-1.82962
0.223117	-1.90353
0.229783	-1.80197
0.23645	-1.44672
0.243117	-0.832081
0.249783	-0.0319481
0.25645	0.666142
0.263117	1.09863
0.269783	1.30272
0.27645	1.544
0.283117	1.8096
0.289783	2.03323
0.29645	2.20537
0.303117	2.46525
0.309783	2.73323
0.31645	2.65169
0.323117	1.91164
0.329783	0.798225
0.33645	-0.0104904
0.343117	-0.451088
0.349783	-0.73576
0.35645	-0.956535
0.363117	-0.813007
0.369783	-0.125885
0.37645	0.529766
0.383117	0.890255
0.389783	0.867367
0.39645	1.00803
0.403117	1.45245
0.409783	1.81532
0.41645	1.78671
0.423117	1.33705
0.429783	0.852585
0.43645	0.160217
0.443117	-0.977039
0.449783	-2.62308
0.45645	-3.95441
0.463117	-4.56858
0.469783	-4.38976
0.47645	-3.60584
0.483117	-2.52199
0.489783	-1.1878
0.49645	-0.124931
0.503117	0.477314
0.509783	0.315666
0.51645	-0.552654
0.523117	-1.69563
0.529783	-2.57492
0.53645	-3.01075
0.543117	-3.17383
0.549783	-3.17621
0.55645	-2.88343
0.563117	-2.29788
0.569783	-1.89161
0.57645	-1.87778
0.583117	-2.07853
0.589783	-2.28357
0.59645	-2.5506
0.603117	-2.99597
0.609783	-3.32069
0.61645	-3.3679
0.623117	-3.28016
0.629783	-2.90155
0.63645	-2.39944
0.643117	-1.93739
0.649783	-2.03419
0.65645	-2.60782
0.663117	-3.11041
0.669783	-3.47185
0.67645	-3.66259
0.683117	-3.81374
0.689783	-3.56817
0.69645	-2.87008
0.703117	-2.09093
0.709783	-1.57833
0.71645	-1.22356
0.723117	-0.366211
0.729783	1.19543
0.73645	2.72274
0.743117	3.32212
0.749783	3.14713
0.75645	2.83051
0.763117	2.49386
0.769783	1.61076
0.77645	0.39053
0.783117	-0.588894
0.789783	-1.4677
0.79645	-2.53057
0.803117	-3.73077
0.809783	-4.7698
0.81645	-5.55849
0.823117	-6.06966
0.829783	-6.06632
0.83645	-5.90134
0.843117	-5.96666
0.849783	-6.19936
0.85645	-6.27565
0.863117	-6.18887
0.869783	-6.17409
0.87645	-6.07634
0.883117	-5.98145
0.889783	-5.95999
0.89645	-6.0463
0.903117	-5.99146
0.909783	-5.4493
0.91645	-4.60863
0.923117	-3.59726
0.929783	-2.69079
0.93645	-2.04849
0.943117	-1.65176
0.949783	-1.82867
0.95645	-2.3694
0.963117	-3.09086
0.969783	-3.59392
0.97645	-3.92628
0.983117	-4.16374
0.989783	-4.26626
0.99645	-4.48465
1.00312	-4.88234
1.00978	-5.22995
1.01645	-5.24187
1.02312	-5.14317
1.02978	-5.01728
1.03645	-4.88901
1.04312	-4.59766
1.04978	-4.40979
1.05645	-4.46415
1.06312	-4.60339
1.06978	-4.70304
1.07645	-4.34303
1.08312	-3.63255
1.08978	-2.59161
1.09645	-0.702381
1.10312	2.46477
1.10978	6.52981
1.11645	10.1166
1.12312	12.4817
1.12978	13.6528
1.13645	13.1779
1.14312	10.7388
1.14978	6.98566
1.15645	3.41654
1.16312	0.883102
1.16978	-0.701427
1.17645	-1.52016
1.18312	-1.65701
1.18978	-1.49822
1.19645	-1.43194
1.20312	-1.59264
1.20978	-1.97363
1.21645	-2.40564
1.22312	-2.74229
1.22978	-2.80762
1.23645	-2.51913
1.24312	-1.84345
1.24978	-0.705242
1.25645	0.693798
1.26312	1.88398
1.26978	2.66171
1.27645	3.09801
1.28312	3.18813
1.28978	2.63882
1.29645	1.39284
1.30312	-0.04673
1.30978	-1.21498
1.31645	-2.14672
1.32312	-2.80666
1.32978	-3.07703
1.33645	-2.98643
1.34312	-2.66886
1.34978	-2.01082
1.35645	-1.16205
1.36312	-0.284195
1.36978	0.357151
1.37645	0.99659
1.38312	1.41287
1.38978	1.31178
1.39645	1.0066
1.40312	0.706196
1.40978	0.462532
1.41645	-0.0991821
1.42312	-0.879765
1.42978	-1.52683
1.43645	-2.09808
1.44312	-2.69556
1.44978	-3.39222
1.45645	-3.79515
1.46312	-3.96252
1.46978	-4.26292
1.47645	-4.96101
1.48312	-5.80883
1.48978	-6.41632
1.49645	-6.84977
1.50312	-6.89268
1.50978	-6.65188
1.51645	-6.0811
1.52312	-5.6529
1.52978	-5.3091
1.53645	-5.11265
1.54312	-4.98199
1.54978	-4.87232
1.55645	-4.60815
1.56312	-4.25053
1.56978	-3.94392
1.57645	-3.54242
1.58312	-3.02029
1.58978	-2.45905
1.59645	-2.32077
1.60312	-2.38895
1.60978	-2.83861
1.61645	-3.49617
1.62312	-4.3149
1.62978	-4.85325
1.63645	-4.98724
1.64312	-4.80413
1.64978	-4.31013
1.65645	-3.66163
1.66312	-3.01695
1.66978	-2.52581
1.67645	-2.19011
1.68312	-2.43378
1.68978	-2.99692
1.69645	-3.60918
1.70312	-3.83043
1.70978	-3.81279
1.71645	-3.70169
1.72312	-3.4008
1.72978	-3.14236
1.73645	-3.10278
1.74312	-3.40652
1.74978	-4.07982
1.75645	-4.87995
1.76312	-5.38301
1.76978	-5.28097
1.77645	-4.67205
1.78312	-3.99113
1.78978	-3.5038
1.79645	-3.07417
1.80312	-2.60544
1.80978	-2.16389
1.81645	-1.95599
1.82312	-2.18534
1.82978	-2.63977
1.83645	-3.4194
1.84312	-4.34303
1.84978	-5.07212
1.85645	-5.2557
1.86312	-4.79269
1.86978	-4.15659
1.87645	-3.5553
1.88312	-3.06511
1.88978	-2.91348
1.89645	-3.1724
1.90312	-3.68071
1.90978	-3.96109
1.91645	-3.94487
1.92312	-3.80373
1.92978	-3.53956
1.93645	-3.19529
1.94312	-2.74801
1.94978	-2.71559
1.95645	-3.01933
1.96312	-3.582
1.96978	-4.06313
1.97645	-4.42123
1.98312	-4.81462
1.98978	-4.97866
1.99645	-4.84467
2.00312	-4.40788
2.00978	-3.8476
2.01645	-3.32594
2.02312	-2.94685
2.02978	-2.66504
2.03645	-2.3818
2.04312	-1.95599
2.04978	-1.74189
2.05645	-1.64986
2.06312	-1.39046
2.06978	-0.822544
2.07645	-0.226498
2.08312	0.157356
2.08978	0.662327
2.09645	1.20068
2.10312	1.74999
2.10978	1.80912
2.11645	1.4801
2.12312	0.607967
2.12978	-0.626564
2.13645	-1.87159
2.14312	-2.87437
2.14978	-3.06749
2.15645	-2.55394
2.16312	-1.57261
2.16978	-0.793934
2.17645	-0.557899
2.18312	-0.858784
2.18978	-1.55973
2.19645	-2.50626
2.20312	-3.23582
2.20978	-3.59821
2.21645	-3.79372
2.22312	-4.30679
2.22978	-4.86708
2.23645	-4.89569
2.24312	-4.47702
2.24978	-3.90673
2.25645	-3.16763
2.26312	-2.20442
2.26978	-1.48392
2.27645	-1.39666
2.28312	-1.76239
2.28978	-2.44284
2.29645	-3.28016
2.30312	-3.83472
2.30978	-3.91912
2.31645	-3.72887
2.32312	-3.69596
2.32978	-3.59488
2.33645	-3.38078
2.34312	-3.26252
2.34978	-3.46851
2.35645	-4.2181
2.36312	-5.06639
2.36978	-5.35679
2.37645	-4.80938
2.38312	-3.82328
2.38978	-3.04556
2.39645	-2.32601
2.40312	-1.84107
2.40978	-1.89257
2.41645	-2.49147
2.42312	-3.15332
2.42978	-3.21293
2.43645	-2.6722
2.44312	-1.5955
2.44978	-0.438213
2.45645	0.393391
2.46312	0.783443
2.46978	0.86832
2.47645	0.800133
2.48312	0.495911
2.48978	-0.0929832
2.49645	-0.802994
2.50312	-1.46103
2.50978	-2.11048
2.51645	-2.82145
2.52312	-3.44086
2.52978	-3.57008
2.53645	-3.23534
2.54312	-2.77519
2.54978	-2.22397
2.55645	-1.58024
2.56312	-0.749588
2.56978	0.0576973
2.57645	0.714302
2.58312	1.18732
2.58978	1.27316
2.59645	1.10626
2.60312	0.871181
2.60978	0.527859
2.61645	0.0500679
2.62312	-0.647068
2.62978	-1.22547
2.63645	-1.72234
2.64312	-2.5363
2.64978	-3.68452
2.65645	-4.7431
2.66312	-5.0807
2.66978	-4.93193
2.67645	-4.61483
2.68312	-4.15564
2.68978	-3.37648
2.69645	-2.59829
2.70312	-2.09856
2.70978	-1.74189
2.71645	-0.992775
2.72312	0.0181198
2.72978	0.897408
2.73645	1.45769
2.74312	1.58119
2.74978	1.30749
2.75645	0.644207
2.76312	0.00286102
2.76978	-0.422001
2.77645	-0.37241
2.78312	-0.0138283
2.78978	0.468254
2.79645	0.549316
2.80312	0.230789
2.80978	-0.405312
2.81645	-1.49536
2.82312	-2.65217
2.82978	-3.41749
2.83645	-3.50714
2.84312	-3.27539
2.84978	-3.10183
2.85645	-2.913
2.86312	-2.8367
2.86978	-2.84863
2.87645	-2.78139
2.88312	-2.69175
2.88978	-2.61211
2.89645	-2.46048
2.90312	-1.90926
2.90978	-1.10722
2.91645	-0.476837
2.92312	-0.0610352
2.92978	0.180244
2.93645	0.00524521
2.94312	-0.917435
2.94978	-2.36988
2.95645	-3.86
2.96312	-5.08976
2.96978	-5.58996
2.97645	-5.3792
2.98312	-4.64773
2.98978	-4.23861
2.99645	-3.97301
3.00312	-3.51
3.00978	-2.81525
3.01645	-2.33316
3.02312	-2.22778
3.02978	-1.90687
3.03645	-1.50204
3.04312	-1.44625
3.04978	-2.12955
3.05645	-2.79665
3.06312	-3.03173
3.06978	-2.88916
3.07645	-2.88725
3.08312	-2.9912
3.08978	-2.95496
3.09645	-2.76899
3.10312	-2.51722
3.10978	-2.47955
3.11645	-2.4991
3.12312	-2.72226
3.12978	-2.91538
3.13645	-2.97594
3.14312	-2.97451
3.14978	-2.81334
3.15645	-2.59686
3.16312	-2.19107
3.16978	-1.87731
3.17645	-1.76477
3.18312	-1.47009
3.18978	-1.25647
3.19645	-1.39332
3.20312	-1.9207
3.20978	-2.40993
3.21645	-2.50864
3.22312	-2.666
3.22978	-2.92015
3.23645	-2.78616
3.24312	-2.3675
3.24978	-1.8239
3.25645	-1.74475
3.26312	-1.75571
3.26978	-1.40476
3.27645	-1.03331
3.28312	-0.71907
3.28978	-0.685692
3.29645	-0.755787
3.30312	-1.14775
3.30978	-2.02179
3.31645	-2.80476
3.32312	-2.98977
3.32978	-2.65694
3.33645	-1.97124
3.34312	-1.1816
3.34978	-0.363827
3.35645	0.166416
3.36312	0.17786
3.36978	-0.275135
3.37645	-1.13392
3.38312	-2.00081
3.38978	-2.51293
3.39645	-2.85864
3.40312	-3.12328
3.40978	-3.51763
3.41645	-3.70359
3.42312	-3.83854
3.42978	-4.15182
3.43645	-4.93431
3.44312	-6.1121
3.44978	-6.79636
3.45645	-6.9046
3.46312	-6.74152
3.46978	-6.80017
3.47645	-6.65188
3.48312	-5.90515
3.48978	-5.04971
3.49645	-4.5023
3.50312	-4.19378
3.50978	-3.75986
3.51645	-3.18575
3.52312	-2.8677
3.52978	-2.8677
3.53645	-3.01504
3.54312	-3.21531
3.54978	-3.63588
3.55645	-4.20094
3.56312	-4.68731
3.56978	-5.09596
3.57645	-5.35583
3.58312	-5.43213
3.58978	-5.04494
3.59645	-4.55999
3.60312	-4.24576
3.60978	-3.87955
3.61645	-3.44086
3.62312	-2.88391
3.62978	-2.3942
3.63645	-1.9455
3.64312	-1.61457
3.64978	-1.68705
3.65645	-1.81007
3.66312	-1.93787
3.66978	-2.15769
3.67645	-2.45142
3.68312	-2.4972
3.68978	-2.28596
3.69645	-2.39944
3.70312	-2.77519
3.70978	-3.07178
3.71645	-3.18813
3.72312	-3.42798
3.72978	-3.73459
3.73645	-3.90148
3.74312	-3.95155
3.74978	-4.1337
3.75645	-4.1275
3.76312	-3.8681
3.76978	-3.4194
3.77645	-3.20721
3.78312	-3.48711
3.78978	-4.05455
3.79645	-4.71306
3.80312	-5.4698
3.80978	-6.31046
3.81645	-6.89983
3.82312	-6.9108
3.82978	-6.29997
3.83645	-5.71108
3.84312	-5.11074
3.84978	-4.55379
3.85645	-4.25196
3.86312	-4.27866
3.86978	-4.88758
3.87645	-5.6982
3.88312	-6.47926
3.88978	-6.86073
3.89645	-6.67286
3.90312	-6.38199
3.90978	-6.1202
3.91645	-6.12068
3.92312	-6.24752
3.92978	-6.5484
3.93645	-7.16972
3.94312	-7.7796
3.94978	-8.16584
3.95645	-7.91645
3.96312	-7.29752
3.96978	-6.53648
3.97645	-5.53226
3.98312	-4.54998
3.98978	-3.654
3.99645	-3.27921
4.00312	-3.35407
4.00978	-3.81136
4.01645	-4.27866
4.02312	-4.65298
4.02978	-4.9181
4.03645	-4.94528
4.04312	-4.64201
4.04978	-4.13465
4.05645	-3.94821
4.06312	-3.91388
4.06978	-3.84474
4.07645	-3.76606
4.08312	-3.76081
4.08978	-3.90387
4.09645	-3.84665
4.10312	-3.79038
4.10978	-3.69596
4.11645	-3.68834
4.12312	-3.70312
4.12978	-3.82805
4.13645	-4.42076
4.14312	-5.25522
4.14978	-6.16026
4.15645	-6.54554
4.16312	-6.67
4.16978	-6.52409
4.17645	-6.14548
4.18312	-5.45931
4.18978	-4.61292
4.19645	-4.12989
4.20312	-4.15468
4.20978	-4.45795
4.21645	-4.52805
4.22312	-4.35638
4.22978	-4.41408
4.23645	-4.57382
4.24312	-4.49038
4.24978	-4.27485
4.25645	-4.21619
4.26312	-4.1852
4.26978	-3.9463
4.27645	-3.53575
4.28312	-3.19147
4.28978	-2.74134
4.29645	-2.57921
4.30312	-2.91824
4.30978	-3.35693
4.31645	-3.64733
4.32312	-3.87001
4.32978	-4.27341
4.33645	-4.51803
4.34312	-4.79794
4.34978	-5.3091
4.35645	-6.17886
4.36312	-6.79016
4.36978	-6.93989
4.37645	-6.77299
4.38312	-6.36053
4.38978	-5.80406
4.39645	-4.87089
4.40312	-3.84045
4.40978	-3.03316
4.41645	-2.25401
4.42312	-1.26696
4.42978	-0.166893
4.43645	0.62418
4.44312	0.745296
4.44978	0.509739
4.45645	0.0395775
4.46312	-0.530243
4.46978	-1.06621
4.47645	-1.56689
4.48312	-1.79195
4.48978	-1.87063
4.49645	-2.05898
4.50312	-2.50006
4.50978	-3.23772
4.51645	-4.02498
4.52312	-4.69208
4.52978	-5.02253
4.53645	-4.99153
4.54312	-4.81272
4.54978	-4.55999
4.55645	-4.46415
4.56312	-4.704
4.56978	-5.26476
4.57645	-5.7497
4.58312	-5.76639
4.58978	-5.47266
4.59645	-5.02348
4.60312	-4.38404
4.60978	-3.72219
4.61645	-3.31688
4.62312	-3.3555
4.62978	-3.35217
4.63645	-3.1805
4.64312	-3.02553
4.64978	-2.87199
4.65645	-2.58827
4.66312	-2.21777
4.66978	-2.18248
4.67645	-2.35128
4.68312	-2.31361
4.68978	-1.97411
4.69645	-1.82056
4.70312	-1.96409
4.70978	-2.33269
4.71645	-2.65265
4.72312	-3.09134
4.72978	-3.68595
4.73645	-4.20046
4.74312	-4.54378
4.74978	-4.52042
4.75645	-4.37689
4.76312	-4.25291
4.76978	-4.4198
4.77645	-4.62914
4.78312	-4.65775
4.78978	-4.67443
4.79645	-4.86612
4.80312	-5.14126
4.80978	-5.11503
4.81645	-5.00393
4.82312	-5.11026
4.82978	-5.27143
4.83645	-5.24187
4.84312	-4.98962
4.84978	-4.77505
4.85645	-4.72307
4.86312	-4.76551
4.86978	-4.97437
4.87645	-5.03302
4.88312	-5.06401
4.88978	-5.22518
4.89645	-5.46837
4.90312	-5.30577
4.90978	-4.40264
4.91645	-3.34358
4.92312	-2.28167
4.92978	-1.37043
4.93645	-0.796795
4.94312	-0.954628
4.94978	-1.83821
4.95645	-2.65121
4.96312	-3.16286
4.96978	-3.15857
4.97645	-2.76184
4.98312	-2.38228
4.98978	-2.4004
4.99645	-3.09086
5.00312	-3.99113
5.00978	-4.90808
5.01645	-5.45835
5.02312	-5.59521
5.02978	-5.29385
5.03645	-4.94146
5.04312	-4.92191
5.04978	-5.35059
5.05645	-6.06823
5.06312	-6.49071
5.06978	-6.48642
5.07645	-6.03247
5.08312	-5.39303
5.08978	-4.69828
5.09645	-4.12369
5.10312	-3.81804
5.10978	-3.48997
5.11645	-3.02839
5.12312	-2.19202
5.12978	-1.09482
5.13645	-0.183582
5.14312	0.226021
5.14978	0.156403
5.15645	-0.035286
5.16312	-0.506878
5.16978	-1.23882
5.17645	-1.6098
5.18312	-1.03712
5.18978	0.0782013
5.19645	0.925541
5.20312	1.4782
5.20978	1.99938
5.21645	2.74515
5.22312	3.23725
5.22978	3.41368
5.23645	3.49855
5.24312	3.37124
5.24978	3.10183
5.25645	2.50292
5.26312	2.07281
5.26978	1.63794
5.27645	1.11151
5.28312	0.596523
5.28978	0.0658035
5.29645	-0.52309
5.30312	-1.14965
5.30978	-1.43671
5.31645	-1.3442
5.32312	-1.32561
5.32978	-1.49107
5.33645	-1.7786
5.34312	-2.21109
5.34978	-2.87485
5.35645	-3.58725
5.36312	-4.01211
5.36978	-3.97968
5.37645	-3.69024
5.38312	-3.45325
5.38978	-3.24774
5.39645	-3.17621
5.40312	-2.9974
5.40978	-2.77567
5.41645	-2.3632
5.42312	-1.79386
5.42978	-1.5645
5.43645	-1.75619
5.44312	-2.16436
5.44978	-2.62833
5.45645	-3.12614
5.46312	-3.7775
5.46978	-4.24767
5.47645	-4.59766
5.48312	-5.18227
5.48978	-5.63335
5.49645	-5.88179
5.50312	-5.85747
5.50978	-5.87034
5.51645	-5.99575
5.52312	-5.97858
5.52978	-6.1512
5.53645	-6.52313
5.54312	-6.99568
5.54978	-7.29656
5.55645	-6.98757
5.56312	-5.97095
5.56978	-4.62723
5.57645	-3.48902
5.58312	-2.47288
5.58978	-1.3442
5.59645	-0.434875
5.60312	-0.351906
5.60978	-0.967979
5.61645	-1.44625
5.62312	-1.61266
5.62978	-1.80054
5.63645	-2.08616
5.64312	-2.32363
5.64978	-2.23064
5.65645	-2.33412
5.66312	-2.96974
5.66978	-3.62682
5.67645	-3.83043
5.68312	-3.25727
5.68978	-2.52438
5.69645	-1.71137
5.70312	-0.836849
5.70978	-0.380039
5.71645	-0.49448
5.72312	-1.27983
5.72978	-2.20394
5.73645	-3.14379
5.74312	-4.13752
5.74978	-4.82082
5.75645	-5.27191
5.76312	-5.47981
5.76978	-5.83458
5.77645	-6.19173
5.78312	-6.27136
5.78978	-6.26612
5.79645	-6.28996
5.80312	-6.36005
5.80978	-6.14309
5.81645	-5.69153
5.82312	-5.13601
5.82978	-4.58288
5.83645	-3.83091
5.84312	-2.96402
5.84978	-2.20633
5.85645	-2.05755
5.86312	-2.5301
5.86978	-3.12996
5.87645	-3.63588
5.88312	-3.84283
5.88978	-3.94201
5.89645	-3.62682
5.90312	-2.85864
5.90978	-1.99938
5.91645	-1.62315
5.92312	-1.97124
5.92978	-2.4724
5.93645	-2.71749
5.94312	-2.86722
5.94978	-3.13663
5.95645	-3.3555
5.96312	-3.40843
5.96978	-3.39937
5.97645	-3.38793
5.98312	-3.20911
5.98978	-2.86674
5.99645	-2.33793
6.00312	-1.74379
6.00978	-1.22404
6.01645	-1.24836
6.02312	-1.88446
6.02978	-2.76041
6.03645	-3.49474
6.04312	-3.89862
6.04978	-4.12321
6.05645	-4.02975
6.06312	-3.59297
6.06978	-3.07465
6.07645	-2.73466
6.08312	-2.47192
6.08978	-2.23541
6.09645	-2.23398
6.10312	-2.43235
6.10978	-2.60496
6.11645	-2.98405
6.12312	-4.04739
6.12978	-5.38158
6.13645	-6.21271
6.14312	-6.46973
6.14978	-6.60992
6.15645	-6.70052
6.16312	-6.31094
6.16978	-5.65529
6.17645	-5.15366
6.18312	-5.1384
6.18978	-5.55801
6.19645	-5.93233
6.20312	-6.27899
6.20978	-6.53887
6.21645	-6.86169
6.22312	-7.17688
6.22978	-6.97041
6.23645	-6.40774
6.24312	-5.64528
6.24978	-5.02586
6.25645	-4.6792
6.26312	-4.15373
6.26978	-3.48425
6.27645	-2.91252
6.28312	-2.56443
6.28978	-2.3365
6.29645	-2.09045
6.30312	-2.11811
6.30978	-2.52485
6.31645	-2.87771
6.32312	-3.30544
6.32978	-4.10032
6.33645	-4.91667
6.34312	-5.36442
6.34978	-5.42879
6.35645	-5.59282
6.36312	-5.65815
6.36978	-5.18513
6.37645	-4.41599
6.38312	-3.91483
6.38978	-3.98159
6.39645	-4.38643
6.40312	-4.77171
6.40978	-5.22947
6.41645	-5.7497
6.42312	-5.93042
6.42978	-5.40352
6.43645	-4.47321
6.44312	-3.85618
6.44978	-3.3493
6.45645	-2.46668
6.46312	-1.68991
6.46978	-1.75858
6.47645	-2.47574
6.48312	-2.90108
6.48978	-3.04556
6.49645	-3.68595
6.50312	-4.62389
6.50978	-5.05829
6.51645	-4.76074
6.52312	-4.29535
6.52978	-4.31204
6.53645	-4.6258
6.54312	-4.84562
6.54978	-4.7555
6.55645	-4.20666
6.56312	-3.56436
6.56978	-2.5878
6.57645	-1.513
6.58312	-0.463009
6.58978	0.0810623
6.59645	-0.238895
6.60312	-0.841141
6.60978	-1.33801
6.61645	-1.20831
6.62312	-0.693321
6.62978	0.151157
6.63645	1.30415
6.64312	2.45047
6.64978	3.47471
6.65645	4.25529
6.66312	5.34487
6.66978	7.53736
6.67645	11.939
6.68312	19.5966
6.68978	30.5729
6.69645	44.6463
6.70312	60.8101
6.70978	78.3591
6.71645	96.1699
6.72312	112.781
6.72978	127.887
6.73645	141.43
6.74312	153.669
6.74978	164.193
6.75645	172.997
6.76312	181.156
6.76978	189.43
6.77645	199.184
6.78312	212.848
6.78978	232.777
6.79645	259.626
6.80312	291.221
6.80978	324.36
6.81645	356.957
6.82312	386.271
6.82978	409.223
6.83645	423.883
6.84312	431.181
6.84978	433.813
6.85645	432.045
6.86312	425.951
6.86978	416.888
6.87645	406.013
6.88312	393.214
6.88978	377.615
6.89645	359.481
6.90312	339.785
6.90978	318.547
6.91645	296.274
6.92312	273.812
6.92978	251.711
6.93645	230.43
6.94312	209.94
6.94978	190.826
6.95645	173.041
6.96312	156.517
6.96978	141.704
6.97645	128.921
6.98312	117.64
6.98978	106.819
6.99645	96.3697
7.00312	86.8826
7.00978	78.4411
7.01645	70.8623
7.02312	63.9381
7.02978	57.4622
7.03645	51.147
7.04312	44.8833
7.04978	38.99
7.05645	33.4139
7.06312	28.255
7.06978	23.9687
7.07645	20.4601
7.08312	17.446
7.08978	14.7853
7.09645	12.5408
7.10312	10.7851
7.10978	8.90064
7.11645	7.17497
7.12312	5.64671
7.12978	4.15468
7.13645	2.4972
7.14312	0.965595
7.14978	0.0524521
7.15645	-0.231266
7.16312	-0.259876
7.16978	-0.304699
7.17645	-0.3438
7.18312	-0.460148
7.18978	-0.649452
7.19645	-1.10483
7.20312	-1.53494
7.20978	-1.78766
7.21645	-1.91212
7.22312	-2.15244
7.22978	-2.31695
7.23645	-2.16866
7.24312	-1.90306
7.24978	-1.80149
7.25645	-1.55783
7.26312	-0.946045
7.26978	-0.374794
7.27645	-0.313759
7.28312	-0.705719
7.28978	-1.23692
7.29645	-1.84441
7.30312	-2.56634
7.30978	-3.36075
7.31645	-4.0822
7.32312	-4.45986
7.32978	-4.42982
7.33645	-4.30775
7.34312	-4.37737
7.34978	-4.34923
7.35645	-4.03976
7.36312	-3.41463
7.36978	-2.9006
7.37645	-2.43807
7.38312	-2.04802
7.38978	-1.80864
7.39645	-1.75619
7.40312	-2.09713
7.40978	-2.53916
7.41645	-3.14856
7.42312	-3.72028
7.42978	-4.26912
7.43645	-4.7574
7.44312	-5.03063
7.44978	-5.22614
7.45645	-5.25284
7.46312	-5.13268
7.46978	-4.84562
7.47645	-4.53281
7.48312	-4.5557
7.48978	-4.807
7.49645	-5.22852
7.50312	-5.79119
7.50978	-6.30283
7.51645	-6.56414
7.52312	-6.44016
7.52978	-5.97429
7.53645	-5.46646
7.54312	-4.98724
7.54978	-5.00393
7.55645	-5.373
7.56312	-5.64194
7.56978	-5.86748
7.57645	-6.10733
7.58312	-6.42109
7.58978	-6.28328
7.59645	-5.75161
7.60312	-5.22327
7.60978	-4.78411
7.61645	-4.25482
7.62312	-3.71838
7.62978	-3.55196
7.63645	-3.70693
7.64312	-3.95203
7.64978	-4.33064
7.65645	-4.91238
7.66312	-5.36394
7.66978	-5.30338
7.67645	-4.81367
7.68312	-4.29487
7.68978	-3.7694
7.69645	-3.51906
7.70312	-3.50094
7.70978	-3.66879
7.71645	-3.96729
7.72312	-4.42743
7.72978	-5.14698
7.73645	-5.64337
7.74312	-5.76687
7.74978	-5.73874
7.75645	-5.62
7.76312	-5.27763
7.76978	-4.58956
7.77645	-3.9258
7.78312	-3.83997
7.78978	-4.529
7.79645	-5.62096
7.80312	-6.61373
7.80978	-7.16019
7.81645	-7.52497
7.82312	-7.72905
7.82978	-7.4954
7.83645	-7.09724
7.84312	-6.99091
7.84978	-7.44677
7.85645	-7.93076
7.86312	-8.17966
7.86978	-8.31366
7.87645	-8.48818
7.88312	-8.64363
7.88978	-8.73899
7.89645	-8.74281
7.90312	-8.53777
7.90978	-8.12292
7.91645	-7.35998
7.92312	-6.40392
7.92978	-5.35488
7.93645	-4.71163
7.94312	-4.64725
7.94978	-4.74262
7.95645	-4.89378
7.96312	-5.04303
7.96978	-5.40304
7.97645	-5.72491
7.98312	-5.88179
7.98978	-6.03247
7.99645	-6.25086
8.00312	-6.62422
8.00978	-7.20072
8.01645	-7.60841
8.02312	-7.60269
8.02978	-7.41673
8.03645	-7.29084
8.04312	-7.08437
8.04978	-6.34336
8.05645	-5.57661
8.06312	-5.20897
8.06978	-5.26667
8.07645	-5.28622
8.08312	-5.09214
8.08978	-4.74596
8.09645	-4.35925
8.10312	-4.05693
8.10978	-3.95966
8.11645	-4.20046
8.12312	-4.81224
8.12978	-5.55086
8.13645	-5.86796
8.14312	-5.6777
8.14978	-5.2352
8.15645	-5.16987
8.16312	-5.3091
8.16978	-5.56135
8.17645	-6.02341
8.18312	-6.70385
8.18978	-7.26032
8.19645	-6.9232
8.20312	-6.01149
8.20978	-5.31197
8.21645	-5.22947
8.22312	-5.52464
8.22978	-5.65529
8.23645	-5.77831
8.24312	-5.90754
8.24978	-5.99575
8.25645	-5.78594
8.26312	-5.46741
8.26978	-5.3916
8.27645	-5.66053
8.28312	-5.94997
8.28978	-5.91803
8.29645	-5.64718
8.30312	-5.25713
8.30978	-4.64916
8.31645	-3.95012
8.32312	-3.65877
8.32978	-3.83043
8.33645	-4.22955
8.34312	-4.54044
8.34978	-5.08499
8.35645	-5.73015
8.36312	-6.08301
8.36978	-6.23035
8.37645	-6.22368
8.38312	-5.89466
8.38978	-5.29814
8.39645	-4.75502
8.40312	-4.86946
8.40978	-5.15032
8.41645	-5.49841
8.42312	-6.13689
8.42978	-7.06196
8.43645	-7.80439
8.44312	-7.85208
8.44978	-7.52449
8.45645	-7.16829
8.46312	-6.9294
8.46978	-6.5918
8.47645	-6.46305
8.48312	-6.49977
8.48978	-6.78921
8.49645	-6.94466
8.50312	-6.86407
8.50978	-6.86073
8.51645	-6.87218
8.52312	-6.86932
8.52978	-6.55985
8.53645	-6.28567
8.54312	-6.26564
8.54978	-5.89561
8.55645	-5.00917
8.56312	-3.75128
8.56978	-2.62213
8.57645	-1.863
8.58312	-1.44625
8.58978	-1.87159
8.59645	-2.89869
8.60312	-4.22001
8.60978	-5.41973
8.61645	-6.13403
8.62312	-6.30331
8.62978	-5.9123
8.63645	-5.40257
8.64312	-5.08404
8.64978	-5.04589
8.65645	-5.20229
8.66312	-5.49984
8.66978	-5.84793
8.67645	-6.24275
8.68312	-6.60753
8.68978	-6.99759
8.69645	-7.20119
8.70312	-7.01475
8.70978	-6.41966
8.71645	-5.7373
8.72312	-5.32675
8.72978	-4.87995
8.73645	-4.51565
8.74312	-4.45938
8.74978	-4.79317
8.75645	-5.21183
8.76312	-5.20897
8.76978	-5.30195
8.77645	-5.40638
8.78312	-5.30338
8.78978	-4.99439
8.79645	-4.61721
8.80312	-4.44412
8.80978	-4.14038
8.81645	-3.94011
8.82312	-4.0803
8.82978	-4.44698
8.83645	-4.78888
8.84312	-5.05209
8.84978	-5.22518
8.85645	-5.2948
8.86312	-5.16224
8.86978	-5.07402
8.87645	-5.26714
8.88312	-5.5995
8.88978	-6.05536
8.89645	-6.23512
8.90312	-6.06775
8.90978	-5.48553
8.91645	-4.82225
8.92312	-4.44603
8.92978	-4.16851
8.93645	-3.90816
8.94312	-3.82328
8.94978	-4.17185
8.95645	-4.41933
8.96312	-4.3869
8.96978	-4.30107
8.97645	-4.7164
8.98312	-5.22709
8.98978	-5.1012
8.99645	-4.79555
9.00312	-4.56238
9.00978	-4.49991
9.01645	-4.33254
9.02312	-4.33302
9.02978	-5.06496
9.03645	-5.88894
9.04312	-6.26945
9.04978	-6.18649
9.05645	-6.15501
9.06312	-6.30665
9.06978	-6.14882
9.07645	-5.70536
9.08312	-5.37348
9.08978	-5.34153
9.09645	-5.54514
9.10312	-5.64289
9.10978	-5.95331
9.11645	-6.19268
9.12312	-6.18029
9.12978	-5.96619
9.13645	-5.48458
9.14312	-5.12886
9.14978	-4.47178
9.15645	-4.01735
9.16312	-3.94249
9.16978	-4.13322
9.17645	-4.50945
9.18312	-4.84848
9.18978	-5.48697
9.19645	-6.23083
9.20312	-6.8202
9.20978	-7.31659
9.21645	-7.5078
9.22312	-7.26128
9.22978	-6.59323
9.23645	-5.87702
9.24312	-5.36871
9.24978	-4.82512
9.25645	-4.31919
9.26312	-4.05169
9.26978	-3.93295
9.27645	-3.82233
9.28312	-3.55673
9.28978	-3.24392
9.29645	-2.92349
9.30312	-2.83003
9.30978	-2.89869
9.31645	-2.98882
9.32312	-3.05176
9.32978	-3.2258
9.33645	-3.45898
9.34312	-3.55482
9.34978	-3.6087
9.35645	-3.61156
9.36312	-3.62968
9.36978	-3.55816
9.37645	-3.61681
9.38312	-3.59011
9.38978	-3.46804
9.39645	-3.34597
9.40312	-3.36218
9.40978	-3.55816
9.41645	-3.75319
9.42312	-4.08888
9.42978	-4.56667
9.43645	-5.03349
9.44312	-5.18608
9.44978	-4.83751
9.45645	-4.23384
9.46312	-3.77321
9.46978	-3.77131
9.47645	-4.00496
9.48312	-4.31538
9.48978	-4.74787
9.49645	-5.35107
9.50312	-5.96857
9.50978	-6.0873
9.51645	-5.8012
9.52312	-5.63288
9.52978	-5.77879
9.53645	-5.98574
9.54312	-5.89514
9.54978	-5.84316
9.55645	-6.16598
9.56312	-6.52981
9.56978	-6.54984
9.57645	-6.12497
9.58312	-5.52702
9.58978	-4.90952
9.59645	-4.02164
9.60312	-3.32546
9.60978	-3.07178
9.61645	-3.4256
9.62312	-4.01592
9.62978	-4.49896
9.63645	-5.23329
9.64312	-5.98907
9.64978	-6.68907
9.65645	-6.85406
9.66312	-6.66809
9.66978	-6.34956
9.67645	-5.7435
9.68312	-4.79698
9.68978	-3.7694
9.69645	-3.42131
9.70312	-3.49998
9.70978	-3.64876
9.71645	-3.82566
9.72312	-4.33445
9.72978	-4.86231
9.73645	-4.75121
9.74312	-4.25959
9.74978	-3.79133
9.75645	-3.55053
9.76312	-3.3145
9.76978	-3.10612
9.77645	-3.09467
9.78312	-3.28255
9.78978	-3.74556
9.79645	-4.39787
9.80312	-4.80366
9.80978	-4.79746
9.81645	-4.56572
9.82312	-4.5042
9.82978	-4.54712
9.83645	-4.36687
9.84312	-4.1256
9.84978	-4.07505
9.85645	-4.15897
9.86312	-4.25482
9.86978	-4.24433
9.87645	-4.35209
9.88312	-4.55332
9.88978	-4.74596
9.89645	-4.97293
9.90312	-5.11312
9.90978	-5.16748
9.91645	-5.0149
9.92312	-4.69303
9.92978	-4.41647
9.93645	-4.34399
9.94312	-4.46367
9.94978	-4.72069
9.95645	-5.06639
9.96312	-5.57995
9.96978	-5.94759
9.97645	-6.07491
9.98312	-6.03056
9.98978	-5.75542
9.99645	-5.29003
10.0031	-4.69494
10.0098	-4.44221
10.0165	-4.37212
10.0231	-4.32014
10.0298	-4.20141
10.0365	-4.14324
10.0431	-4.13418
10.0498	-3.93677
10.0564	-3.67022
10.0631	-3.45993
10.0698	-3.38078
10.0764	-3.34787
10.0831	-3.29208
10.0898	-3.29685
10.0965	-3.33834
10.1031	-3.17621
10.1098	-2.70891
10.1165	-2.21682
10.1231	-2.24924
10.1298	-2.70414
10.1364	-3.12614
10.1431	-3.44801
10.1498	-4.00925
10.1564	-4.8027
10.1631	-5.07021
10.1698	-4.68302
10.1765	-4.28724
10.1831	-4.39262
10.1898	-4.72164
10.1965	-4.69112
10.2031	-4.50563
10.2098	-4.55666
10.2165	-4.68397
10.2231	-4.64725
10.2298	-4.40693
10.2364	-4.28009
10.2431	-4.3602
10.2498	-4.43983
10.2564	-4.55427
10.2631	-4.37164
10.2698	-3.98016
10.2765	-3.37124
10.2831	-2.87819
10.2898	-2.73228
10.2965	-2.72369
10.3031	-2.86627
10.3098	-2.99644
10.3164	-3.26824
10.3231	-3.50475
10.3298	-3.63398
10.3364	-3.80611
10.3431	-3.98064
10.3498	-4.24623
10.3565	-4.48084
10.3631	-4.7226
10.3698	-4.47702
10.3765	-3.58438
10.3831	-2.41995
10.3898	-1.43051
10.3964	-1.10006
10.4031	-1.26028
10.4098	-1.73759
10.4164	-2.15387
10.4231	-2.44951
10.4298	-2.71797
10.4365	-2.52628
10.4431	-1.79958
10.4498	-1.194
10.4565	-1.19972
10.4631	-1.73521
10.4698	-2.04468
10.4764	-2.23398
10.4831	-2.3303
10.4898	-2.36607
10.4964	-2.44188
10.5031	-2.29692
10.5098	-2.2316
10.5165	-2.33746
10.5231	-2.92778
10.5298	-3.58582
10.5365	-3.90339
10.5431	-4.42076
10.5498	-5.16653
10.5564	-5.80359
10.5631	-5.76973
10.5698	-5.17559
10.5764	-4.47178
10.5831	-3.75748
10.5898	-3.34215
10.5965	-3.24202
10.6031	-3.26109
10.6098	-3.34501
10.6165	-3.47424
10.6231	-3.55768
10.6298	-3.44133
10.6364	-3.14093
10.6431	-2.95258
10.6498	-2.98357
10.6564	-3.22342
10.6631	-3.55053
10.6698	-3.67785
10.6765	-3.58629
10.6831	-3.44515
10.6898	-3.36027
10.6965	-3.23439
10.7031	-3.10421
10.7098	-3.10946
10.7165	-3.35455
10.7231	-3.72934
10.7298	-3.92914
10.7364	-3.97491
10.7431	-3.93534
10.7498	-4.00305
10.7564	-4.16756
10.7631	-4.24862
10.7698	-4.59433
10.7765	-5.16796
10.7831	-5.76067
10.7898	-6.09684
10.7965	-6.03533
10.8031	-5.70917
10.8098	-5.27334
10.8164	-4.98915
10.8231	-4.92001
10.8298	-4.59862
10.8364	-4.12273
10.8431	-4.09985
10.8498	-4.44412
10.8565	-4.72784
10.8631	-4.57859
10.8698	-4.61102
10.8765	-4.96101
10.8831	-5.27334
10.8898	-5.18799
10.8964	-5.0292
10.9031	-5.28049
10.9098	-6.1698
10.9164	-7.37095
10.9231	-8.39806
10.9298	-9.07993
10.9365	-9.22298
10.9431	-8.84819
10.9498	-7.98941
10.9565	-7.16829
10.9631	-6.63185
10.9698	-6.27661
10.9764	-6.14119
10.9831	-6.26278
10.9898	-6.52885
10.9964	-6.48689
11.0031	-6.03294
11.0098	-5.68104
11.0165	-5.5809
11.0231	-5.6076
11.0298	-5.62859
11.0365	-5.6982
11.0431	-6.073
11.0498	-6.62756
11.0564	-7.02381
11.0631	-6.96898
11.0698	-6.46353
11.0764	-6.06585
11.0831	-5.77354
11.0898	-5.45216
11.0965	-4.74977
11.1031	-4.11034
11.1098	-3.67832
11.1165	-3.13425
11.1231	-2.68173
11.1298	-2.42662
11.1364	-2.92444
11.1431	-3.62587
11.1498	-4.45795
11.1564	-5.73063
11.1631	-7.03573
11.1698	-8.13437
11.1765	-8.66652
11.1831	-9.04655
11.1898	-9.27114
11.1965	-8.85868
11.2031	-7.99894
11.2098	-7.02047
11.2165	-6.24657
11.2231	-5.45502
11.2298	-4.61483
11.2364	-4.00114
11.2431	-3.63827
11.2498	-3.19576
11.2564	-2.81715
11.2631	-2.7771
11.2698	-3.088
11.2765	-3.28875
11.2831	-3.35026
11.2898	-3.65591
11.2965	-4.03023
11.3031	-4.19569
11.3098	-4.14801
11.3164	-4.07887
11.3231	-3.90673
11.3298	-3.65686
11.3364	-3.54052
11.3431	-3.85094
11.3498	-4.12703
11.3565	-4.28057
11.3631	-4.20189
11.3698	-3.87812
11.3765	-3.26586
11.3831	-2.1944
11.3898	-1.12057
11.3964	-0.359535
11.4031	-0.225544
11.4098	-0.658035
11.4164	-1.34802
11.4231	-1.91307
11.4298	-2.35558
11.4365	-2.65503
11.4431	-3.15952
11.4498	-3.55959
11.4565	-3.57437
11.4631	-3.57628
11.4698	-3.63111
11.4764	-3.93867
11.4831	-4.04882
11.4898	-4.08459
11.4964	-4.30059
11.5031	-4.50659
11.5098	-4.61721
11.5165	-4.31824
11.5231	-3.67737
11.5298	-2.85959
11.5365	-2.1081
11.5431	-1.71089
11.5498	-1.77097
11.5564	-2.36511
11.5631	-3.07226
11.5698	-3.58105
11.5764	-3.68166
11.5831	-3.50142
11.5898	-2.98214
11.5965	-2.09332
11.6031	-1.0972
11.6098	-0.295639
11.6165	0.0514984
11.6231	0.109673
11.6298	0.0553131
11.6364	-0.064373
11.6431	-0.41151
11.6498	-1.16062
11.6564	-2.14529
11.6631	-3.02696
11.6698	-3.60632
11.6765	-3.92342
11.6831	-4.20523
11.6898	-4.38833
11.6965	-4.49991
11.7031	-4.58956
11.7098	-4.57144
11.7165	-4.17328
11.7231	-3.34644
11.7298	-2.52676
11.7364	-1.95312
11.7431	-1.53971
11.7498	-1.3032
11.7564	-1.44196
11.7631	-1.87588
11.7698	-2.33555
11.7765	-2.6741
11.7831	-3.00312
11.7898	-3.40509
11.7965	-4.04406
11.8031	-4.77266
11.8098	-5.05972
11.8164	-4.75836
11.8231	-4.1151
11.8298	-3.64351
11.8364	-3.2835
11.8431	-3.02792
11.8498	-3.10659
11.8565	-3.56102
11.8631	-4.31538
11.8698	-5.13554
11.8765	-5.68247
11.8831	-5.74875
11.8898	-5.37062
11.8964	-4.68969
11.9031	-4.04978
11.9098	-3.48949
11.9164	-3.02315
11.9231	-2.80285
11.9298	-2.6288
11.9365	-2.55728
11.9431	-2.2254
11.9498	-1.79338
11.9565	-1.69039
11.9631	-1.68133
11.9698	-1.73235
11.9764	-1.64986
11.9831	-1.84822
11.9898	-2.23732
11.9964	-2.88725
12.0031	-3.62444
12.0098	-4.27628
12.0165	-4.75883
12.0231	-5.07212
12.0298	-5.09691
12.0365	-4.39405
12.0431	-3.46136
12.0498	-2.82478
12.0564	-2.92778
12.0631	-3.40652
12.0698	-4.13275
12.0764	-5.02777
12.0831	-5.70583
12.0898	-6.03342
12.0965	-5.78833
12.1031	-4.99725
12.1098	-4.01688
12.1165	-2.8882
12.1231	-1.9803
12.1298	-1.43671
12.1364	-1.45388
12.1431	-1.98317
12.1498	-2.51198
12.1564	-3.22199
12.1631	-3.93248
12.1698	-4.39835
12.1765	-4.282
12.1831	-3.87192
12.1898	-3.33405
12.1965	-2.65265
12.2031	-2.1863
12.2098	-2.28167
12.2165	-2.7256
12.2231	-3.00169
12.2298	-3.20244
12.2364	-3.51143
12.2431	-3.72648
12.2498	-3.57866
12.2564	-3.37029
12.2631	-3.07465
12.2698	-2.64359
12.2765	-2.07663
12.2831	-1.53685
12.2898	-1.10483
12.2965	-0.930309
12.3031	-1.19972
12.3098	-1.95837
12.3164	-2.8429
12.3231	-3.50666
12.3298	-3.98397
12.3364	-4.1728
12.3431	-4.27628
12.3498	-4.15945
12.3565	-3.96776
12.3631	-3.77941
12.3698	-3.49808
12.3765	-3.26157
12.3831	-3.11422
12.3898	-2.89774
12.3964	-2.43759
12.4031	-2.08092
12.4098	-2.13718
12.4164	-2.47908
12.4231	-2.83051
12.4298	-3.40939
12.4365	-4.20189
12.4431	-4.86279
12.4498	-5.16891
12.4565	-5.2104
12.4631	-5.10454
12.4698	-5.00441
12.4764	-5.08595
12.4831	-5.28383
12.4898	-5.41162
12.4964	-5.41544
12.5031	-5.48124
12.5098	-5.4822
12.5165	-5.45359
12.5231	-5.34725
12.5298	-5.29289
12.5365	-5.25999
12.5431	-5.16605
12.5498	-4.86088
12.5564	-4.46653
12.5631	-4.26292
12.5698	-4.38118
12.5764	-4.71497
12.5831	-4.9839
12.5898	-5.36728
12.5965	-5.42498
12.6031	-4.99678
12.6098	-3.95346
12.6165	-2.52104
12.6231	-1.1034
12.6298	0.0982285
12.6364	0.490189
12.6431	0.291824
12.6498	-0.280857
12.6564	-0.895977
12.6631	-1.63412
12.6698	-2.2788
12.6765	-2.50196
12.6831	-2.47908
12.6898	-2.40707
12.6965	-2.61736
12.7031	-2.5897
12.7098	-2.51245
12.7165	-2.48337
12.7231	-2.7647
12.7298	-3.088
12.7364	-3.00646
12.7431	-2.78759
12.7498	-2.26164
12.7564	-1.5769
12.7631	-0.769138
12.7698	-0.322342
12.7765	-0.405788
12.7831	-0.791073
12.7898	-1.4596
12.7965	-2.11716
12.8031	-2.56634
12.8098	-2.73848
12.8164	-2.85673
12.8231	-2.99072
12.8298	-2.9788
12.8364	-3.10183
12.8431	-3.41082
12.8498	-3.59678
12.8565	-3.35932
12.8631	-2.71559
12.8698	-1.80674
12.8765	-0.991821
12.8831	-0.452518
12.8898	-0.443459
12.8964	-0.580311
12.9031	-1.03569
12.9098	-2.01368
12.9164	-2.99549
12.9231	-3.47424
12.9298	-3.29351
12.9365	-3.09467
12.9431	-2.83766
12.9498	-2.43235
12.9565	-2.01702
12.9631	-1.76859
12.9698	-1.66988
12.9764	-1.42479
12.9831	-1.00899
12.9898	-0.55027
12.9964	-0.282764

## Sheet: Supplementary Figure 2b
Time (s)	T114A	T114A	T114A	T114A/dHEPN	T114A/dHEPN	T114A/dHEPN	dHEPN	dHEPN	dHEPN	WT	WT	WT
0	8922	9276	9200	23022	23594	24011	10139	9609	11345	5610	4444	4641
11	9410	10056	10535	30816	31992	32581	10932	10289	10864	6127	4756	4673
21	10236	10668	10840	37529	39013	39030	11752	11496	12779	6323	4951	4959
31	10722	11172	11303	42073	44952	45133	12772	12468	14185	6433	5182	5312
41	11495	11777	11998	45586	49588	49799	13844	13489	14742	6676	5516	5662
51	12321	12495	12824	49221	53144	52957	14966	14548	15242	6953	5804	5908
61	13092	13120	13565	53140	56291	56095	16053	15610	15775	7201	6070	6219
71	13807	13963	14426	56567	58621	58119	16838	16365	16510	7498	6256	6420
81	14456	14622	15008	59081	60975	60414	17744	17134	17511	7772	6417	6649
91	15068	15352	15796	61124	62308	61348	18531	17912	18258	8107	6406	6919
101	15735	15845	16456	62496	62732	63201	19241	18583	18927	8409	6515	7119
111	16299	16260	16852	63563	62708	64538	20006	19511	19646	8636	6522	7330
121	16869	16788	17528	64288	62781	65078	20926	20205	20567	9009	6627	7483
131	17219	17266	17892	63990	64149	65142	21774	20903	21330	9311	6804	7613
141	17715	18012	18475	64052	64469	65551	22513	21452	22031	9584	7071	7725
151	18651	18670	19136	64254	64694	65683	23218	22162	22595	9926	7411	7826
161	19551	19343	19726	64131	64814	66603	23932	22882	23158	10164	7714	7893
171	20304	19936	20307	63852	65286	66470	24506	23629	23626	10290	8187	7996
181	21088	20496	21002	64331	65417	66674	25230	24231	23905	10499	8547	8148
191	21601	21163	21579	64549	65327	66660	25824	24738	24344	10617	8840	8322
201	22004	21669	22081	64514	65568	66585	26391	25213	24969	10760	9152	8521
211	22571	22249	22596	64204	65537	66626	26933	25621	25579	10904	9343	8655
221	22714	22724	23194	64070	65684	66694	27408	26070	26050	11178	9513	8766
231	22901	23128	23647	63845	65554	66278	27832	26481	26694	11418	9515	8881
241	23205	23428	24031	64014	65405	66383	28495	27215	27060	11537	9543	9144
251	23521	23795	24796	63800	65323	66370	28888	27484	27674	11742	9624	9310
261	23697	24234	25395	63529	65378	66369	29201	27981	28194	11850	9662	9526
271	24039	24574	25856	63600	65374	66024	29762	28330	28683	12027	9820	9706
281	24301	24985	26208	63645	65454	65869	30146	28786	29311	12210	9978	9947
291	24508	25289	26321	63657	65670	65645	30599	29172	29607	12480	10181	10193
301	24653	25537	26545	63763	65701	65660	30912	29553	30042	12634	10286	10342
311	24833	25844	26928	63966	65212	65436	31123	29944	30361	12901	10541	10495
321	25149	26202	27209	64003	65403	65602	31397	30382	30603	13095	10592	10545
331	25458	26307	27421	63848	65356	65593	31651	30354	30817	13370	10743	10703
341	25740	26548	27820	63852	65411	65342	31994	30679	30808	13314	10950	10696
351	26328	26800	27998	63803	65343	65339	31943	30756	30999	13722	11107	10885
361	26448	27127	28207	63944	65360	65314	32182	30764	31094	14137	11125	11095
371	26561	27461	28343	63792	65389	65373	32262	30954	31169	14332	11224	11140
381	27056	27800	28732	63569	65205	65257	32430	31089	31322	14402	11320	11288
391	27323	28102	28826	63839	65115	65190	32435	31239	31532	14592	11487	11353
401	27447	28149	28972	63769	65326	65013	32711	31419	31651	14732	11605	11438
411	27615	28341	29138	63750	64915	65054	32764	31565	32064	15057	11660	11619
421	27941	28513	29481	63774	65102	65230	32969	31751	32344	15214	11763	11718
431	28110	28770	29661	63701	65089	65233	33046	31928	32472	15106	11878	11737
441	28313	28973	29787	63689	65302	64942	33150	32243	32631	15244	12020	11906
451	28658	29121	30142	63699	65162	64881	33392	32319	32743	15285	12008	12062
461	28770	29380	30199	63803	65071	65055	33608	32574	32984	15386	12146	12148
471	28931	29571	30277	63640	64872	64996	33614	32746	32946	15541	12255	12193
481	29191	29633	30424	63617	65077	65226	33846	32727	33190	15630	12495	12239
491	29363	29995	30620	63610	64781	64839	33949	32920	33106	15708	12561	12360
501	29455	30161	30835	63625	64864	65071	34023	32883	33227	15893	12727	12584
511	29734	30176	30875	63649	64907	64756	34061	33045	33327	16055	12788	12696
521	29957	30314	31061	63579	64973	64879	34243	33246	33518	15919	12806	12618
531	30045	30373	31285	63408	64976	64748	34318	33216	33676	16051	12877	12741
541	30145	30380	31258	63600	64790	64658	34501	33200	33638	16263	12982	12825
551	30180	30551	31368	63434	64833	64510	34467	33423	33690	16244	12891	12930
561	30342	30634	31682	63695	64688	64826	34389	33401	33897	16194	13059	13009
571	30495	30731	31740	63625	64767	64729	34629	33568	33976	16354	13305	13088
581	30492	30967	31683	63462	64719	64697	34733	33472	34001	16501	13319	13064
591	30670	30954	31931	63474	64630	64732	34959	33708	34054	16415	13200	13252

## Sheet: Supplementary Figure 3a
Time (s)	cA6	cA6	cA6	cFA6	cFA6	cFA6
0	100300	94453	93230	11853	12368	11344
15	94983	94942	91209	24404	23639	23501
30	93135	94251	91376	40014	38896	38027
45	92680	94496	90105	53630	52619	52384
60	90655	92477	89400	63361	64073	61914
75	90071	91849	88406	69896	72272	67162
90	87983	90815	87248	73509	75330	69803
105	86308	88766	86405	73984	76560	72040
120	85392	87458	85076	73437	76381	73052
135	83756	85769	83206	72907	75320	72887
150	81605	84486	82129	72471	75024	72621
165	79797	83143	81027	72325	73637	70929
180	78948	81924	79840	71593	72003	69505
195	78751	80546	79127	70436	71900	69035
210	78120	79664	78450	70056	72512	69652
225	78178	79462	77860	70381	72318	69289
240	77781	79194	77570	70671	71850	69180
255	77800	79170	77151	70503	71048	69022
270	78087	79206	77028	70195	70879	68785
285	78125	78639	76848	69831	70591	68794
300	77834	78755	76801	69876	70578	68762
315	77658	79050	76724	69734	70326	68714
330	77260	78997	76601	69673	70122	68640
345	77597	78717	76691	69629	69916	68567
360	77625	78625	76353	69358	69573	67904
375	77630	78425	76470	68740	69135	67720
390	77032	78262	76581	68599	68912	67828
405	77304	78542	76395	68600	69069	67679
420	77423	78425	76380	68868	69058	67449
435	77319	78125	76283	68820	68964	67665
450	77300	78151	76232	68692	69280	67623
465	77233	78003	76191	68731	69080	67534
480	77114	78001	76246	68733	68974	67506
495	77199	78017	76217	68760	68899	67532
510	77101	78093	75771	68540	68923	67535
525	77275	77988	76415	68592	69103	67423
540	77080	77938	75967	68986	68942	67443
555	77207	77957	76071	68616	68896	67426
570	77346	77895	75945	68494	68988	67286
585	77203	78028	76068	68671	68823	67346
600	77245	77849	75819	68648	68843	67349
615	77325	77798	75828	68523	69016	67429
630	77341	78017	75741	68500	68964	67292
645	77097	77874	75810	68646	69011	67372
660	76910	77666	75856	68629	68823	67428
675	77102	77808	75683	68764	68941	67215
690	77083	77656	75658	68379	68922	67215
705	77101	77740	75876	68623	69009	67387
720	77047	77821	75616	68611	69200	67274
735	76947	77775	75732	68697	68828	67468
750	76950	77770	75528	68738	68863	67474
765	76694	77526	75684	68689	68888	67179
780	76729	77784	75539	68509	69169	67283
795	76617	77705	75780	68421	69054	67382
810	76712	77576	75827	68566	69165	67172
825	76837	77523	75378	68504	68880	67494
840	76704	77675	75680	68654	68969	67159
855	76832	77687	75626	68602	68880	67230
870	76733	77585	75337	68742	69052	67432
885	76646	77634	75513	68739	69116	67460

## Sheet: Supplementary Figure 3b
Time (s)	cA6 inc	cA6 inc	cA6 inc	cFA6 inc	cFA6 inc	cFA6 inc	cA6	cA6	cA6	cFA6	cFA6	cFA6
0	3164	3140	2995	1960	1939	2039	52922	52722	59224	1591	1632	1682
15	4069	4071	4144	2343	2379	2288	52931	53727	56168	1807	1885	1847
30	5194	4996	5003	2852	2845	2776	51026	52102	54203	2126	2124	2134
45	6112	5910	5795	3410	3501	3374	50188	51585	54033	2601	2549	2559
60	7045	6722	6623	4230	4411	4258	50315	51254	54126	3267	3147	3126
75	7971	7534	7570	5356	5444	5496	50799	51221	54421	4080	3949	3876
90	8925	8410	8444	6604	6622	6710	50167	49901	53809	5125	4979	4848
105	9748	8971	9065	8001	8002	7740	50146	49059	54151	6444	6157	6121
120	10600	9554	9666	9680	9513	8972	49963	49263	53737	7929	7613	7638
135	11281	10135	10157	11255	11075	10589	49991	49645	53550	9882	9345	9347
150	11916	10651	10433	12709	12928	12440	50412	49858	53369	11569	10995	11367
165	12166	11091	10789	13899	14583	14011	50134	49779	53420	13172	12833	13481
180	12539	11429	11134	15260	16075	15736	50055	49623	53429	15003	14751	14992
195	12879	11923	11445	16316	17212	17169	50385	49213	53375	17273	16217	16212
210	13139	12072	11797	18081	18529	18364	50373	49180	53424	18972	17649	18262
225	13544	12149	11919	18916	19952	19433	49980	48907	53011	20651	19601	20576
240	14051	12419	12096	19889	21276	20399	49907	48631	53154	22437	22433	21831
255	14494	12592	12350	20970	22112	21450	49731	48536	53195	24188	24285	23071
270	14730	12707	12367	21920	22520	22239	49566	48359	52945	25468	25714	25400
285	14896	12906	12621	22386	23238	22828	49218	48405	52724	26467	26701	27112
300	15323	13063	12685	22669	24035	23623	49078	48188	52897	26545	26850	28199
315	15206	13298	12896	22992	24628	24131	48923	48217	52274	26915	27941	29294
330	15322	13341	12951	23912	25082	24770	48782	47691	52471	27274	29484	29859
345	15613	13511	13165	24339	25426	25108	48717	47738	52677	28083	30291	30332
360	15603	13513	13133	24804	25634	25543	48778	47831	52301	29022	30297	31086
375	15674	13477	13183	25300	25964	25791	48616	47741	52150	29687	30721	31819
390	15758	13652	13337	25335	26247	26054	48440	47740	51957	30528	31055	31870
405	15874	13778	13370	25726	26361	26470	48203	47865	52137	30926	31520	31572
420	15930	13699	13365	25948	26580	26841	48299	47685	51874	31348	31577	31784
435	16109	13607	13605	26010	26890	26954	48143	47654	51999	31630	31804	31892
450	16139	13720	13593	26120	27082	27246	48151	47358	51760	31914	32225	32441
465	16086	13897	13692	26102	27254	27340	47980	47106	51863	31973	31993	32436
480	15992	14006	13631	26017	27533	27468	48096	47130	51863	31938	32319	32378
495	16146	13917	13602	26140	27690	27441	47796	46876	51724	31999	32395	32886
510	16272	13886	13594	26219	28132	27595	47988	46998	51745	32110	32528	32588
525	16351	13813	13565	26231	28034	27652	47671	46785	51417	32160	32454	32604
540	16305	13789	13707	26192	28290	27726	47616	46913	51371	32202	32582	32881
555	16274	13982	13785	26213	28425	27808	47651	46860	51416	32274	32736	33121
570	16342	14070	13702	26437	28380	27905	47554	46717	51130	32325	32827	33046
585	16377	14066	13812	26672	28225	27979	47627	46744	51294	32242	32717	32782
600	16465	13756	13737	26800	28221	27998	47431	46363	51422	32316	32749	32907
615	16551	13923	13718	26731	28272	28290	47280	46283	51198	32416	32829	32923
630	16610	13839	13679	26810	28187	28334	47430	46433	51220	32547	32998	32885
645	16574	13833	13788	26753	28174	28281	47220	46408	50996	32592	32920	32914
660	16597	13968	13829	26846	28220	28247	47236	46326	51009	32547	32874	32881
675	16642	13935	13722	26904	28095	28279	47262	46281	51066	32398	32759	33084
690	16641	13896	13853	26780	28161	28203	47142	45900	51222	32530	32826	32857
705	16615	13863	13741	26905	28215	28273	47110	46006	51220	32462	32856	32869
720	16641	13994	13755	26897	28130	28184	47005	46046	50847	32539	32951	32886
735	16562	13983	13874	26885	28074	28080	47049	46016	50751	32652	32908	32817
750	16665	13869	13878	26915	28195	28218	46865	45953	50803	32647	32854	32751
765	16709	13920	13847	26798	28091	28225	46902	46016	50691	32551	32882	32930
780	16674	13930	13843	26750	28111	28227	46925	45965	50774	32580	33059	32801
795	16711	13895	13817	26801	28249	28124	47050	45917	50827	32300	33131	32809
810	16656	13885	13860	26797	28158	28237	46823	45852	50603	32446	33032	32887
825	16721	13935	13764	26807	28244	28235	46756	45848	50502	32562	32914	32634
840	16790	14005	13814	26907	28193	28342	46772	45718	50400	32739	32957	32661
855	16645	13913	13845	26937	28017	28097	46715	45597	50518	32712	32818	32661
870	16791	13957	13893	26925	28204	28239	46650	45850	50733	32562	33084	32661
885	16742	13883	13901	26862	28203	28249	46561	45774	50377	32483	32993	32736

[truncated: 5 more sheets: Supplementary Figure 3c, Supplementary Figure 3d-raw, Supplementary Figure 3d-analysi, Supplementary Figure 6a, Supplementary Figure 6b]
